# Supplementary material for: Pimpla Fabricius, 1804 (Ichneumonidae, Pimplinae) from Uruguay: a replacement name, new records, and an identification key to the species
Source: Zookeys. 2020 Dec 30;1007:23–47. doi: 10.3897/zookeys.1007.56328 (PMC7788073; doi:10.3897/zookeys.1007.56328)
Supplement: XML Treatment for Pimpla [file zookeys.1007.56328-treatment1.xml]

<!DOCTYPE tp:taxon-treatment
  PUBLIC "-//TaxonX//DTD Taxonomic Treatment Publishing DTD v0 20100105//EN" "tax-treatment-NSO.dtd">
<tp:taxon-treatment xmlns:tp="http://www.plazi.org/taxpub"><tp:treatment-meta><kwd-group><label>Taxon classification</label><kwd><named-content xmlns:xlink="http://www.w3.org/1999/xlink" content-type="kingdom">Animalia</named-content></kwd><kwd><named-content xmlns:xlink="http://www.w3.org/1999/xlink" content-type="order">Hymenoptera</named-content></kwd><kwd><named-content xmlns:xlink="http://www.w3.org/1999/xlink" content-type="family">Ichneumonidae</named-content></kwd></kwd-group><mixed-citation publication-type="journal"><person-group><name><surname>Pádua</surname><given-names>Diego G.</given-names></name><name><surname>Fernandes</surname><given-names>Daniell R. R.</given-names></name><name><surname>Sääksjärvi</surname><given-names>Ilari E.</given-names></name></person-group><article-title><italic><tp:taxon-name><tp:taxon-name-part taxon-name-part-type="genus" reg="Pimpla">Pimpla</tp:taxon-name-part></tp:taxon-name></italic> Fabricius, 1804 (<tp:taxon-name><tp:taxon-name-part taxon-name-part-type="family">Ichneumonidae</tp:taxon-name-part></tp:taxon-name>, <tp:taxon-name><tp:taxon-name-part taxon-name-part-type="subfamily">Pimplinae</tp:taxon-name-part></tp:taxon-name>) from Uruguay: a replacement name, new records, and an identification key to the species</article-title><source>Zookeys</source><day>30</day><month>12</month><year>2020</year><volume>1007</volume><fpage>23</fpage><lpage>47</lpage><pub-id pub-id-type="doi">10.3897/zookeys.1007.56328</pub-id></mixed-citation></tp:treatment-meta><tp:nomenclature><tp:taxon-name><object-id xmlns:xlink="http://www.w3.org/1999/xlink" content-type="arpha" xlink:type="simple">8FDE33D9-5991-5D27-A966-01AF77F6BA37</object-id>
            <tp:taxon-name-part taxon-name-part-type="genus" reg="Pimpla">Pimpla</tp:taxon-name-part>
          </tp:taxon-name><tp:taxon-authority>Fabricius, 1804</tp:taxon-authority><tp:nomenclature-citation-list><tp:nomenclature-citation><tp:taxon-name>
                <tp:taxon-name-part taxon-name-part-type="genus" reg="Pimpla">Pimpla</tp:taxon-name-part>
              </tp:taxon-name><comment>Fabricius, 1804: 112. Type species: <tp:taxon-name><tp:taxon-name-part taxon-name-part-type="genus" reg="Ichneumon">Ichneumon</tp:taxon-name-part> <tp:taxon-name-part taxon-name-part-type="species" reg="instigator">instigator</tp:taxon-name-part></tp:taxon-name> Fabricius (= <tp:taxon-name><tp:taxon-name-part taxon-name-part-type="genus" reg="Ichneumon">Ichneumon</tp:taxon-name-part> <tp:taxon-name-part taxon-name-part-type="species" reg="hypochondriaca">hypochondriaca</tp:taxon-name-part></tp:taxon-name> Retzius), by subsequent designation (Opinion 159, International Commission on Zoological Nomenclature 1945: 282).</comment></tp:nomenclature-citation><tp:nomenclature-citation><tp:taxon-name>
                <tp:taxon-name-part taxon-name-part-type="genus" reg="Coccygomimus">Coccygomimus</tp:taxon-name-part>
              </tp:taxon-name><comment>Saussure, 1892: pl. 14, fig. 12. Type species: <tp:taxon-name><tp:taxon-name-part taxon-name-part-type="genus" reg="Coccygomimus">Coccygomimus</tp:taxon-name-part> <tp:taxon-name-part taxon-name-part-type="species" reg="madecassus">madecassus</tp:taxon-name-part></tp:taxon-name> Saussure, by monotypy.</comment></tp:nomenclature-citation><tp:nomenclature-citation><tp:taxon-name>
                <tp:taxon-name-part taxon-name-part-type="genus" reg="Habropimpla">Habropimpla</tp:taxon-name-part>
              </tp:taxon-name><comment>Cameron, 1900: 96. Type species: <tp:taxon-name><tp:taxon-name-part taxon-name-part-type="genus" reg="Habropimpla">Habropimpla</tp:taxon-name-part> <tp:taxon-name-part taxon-name-part-type="species" reg="bilineata">bilineata</tp:taxon-name-part></tp:taxon-name> Cameron, by monotypy.</comment></tp:nomenclature-citation><tp:nomenclature-citation><tp:taxon-name>
                <tp:taxon-name-part taxon-name-part-type="genus" reg="Lissotheronia">Lissotheronia</tp:taxon-name-part>
              </tp:taxon-name><comment>Cameron, 1905: 139. Type species: <tp:taxon-name><tp:taxon-name-part taxon-name-part-type="genus" reg="Lissotheronia">Lissotheronia</tp:taxon-name-part> <tp:taxon-name-part taxon-name-part-type="species" reg="flavipes">flavipes</tp:taxon-name-part></tp:taxon-name> Cameron, by monotypy.</comment></tp:nomenclature-citation><tp:nomenclature-citation><tp:taxon-name>
                <tp:taxon-name-part taxon-name-part-type="genus" reg="Phytodiaetoides">Phytodiaetoides</tp:taxon-name-part>
              </tp:taxon-name><comment>Morley, 1913: 221. Type species: <tp:taxon-name><tp:taxon-name-part taxon-name-part-type="genus" reg="Phytodiaetoides">Phytodiaetoides</tp:taxon-name-part> <tp:taxon-name-part taxon-name-part-type="species" reg="megaera">megaera</tp:taxon-name-part></tp:taxon-name> Morley = <tp:taxon-name><tp:taxon-name-part taxon-name-part-type="genus" reg="Pimpla">Pimpla</tp:taxon-name-part> <tp:taxon-name-part taxon-name-part-type="species" reg="flavipalpis">flavipalpis</tp:taxon-name-part></tp:taxon-name>, by original designation.</comment></tp:nomenclature-citation><tp:nomenclature-citation><tp:taxon-name>
                <tp:taxon-name-part taxon-name-part-type="genus" reg="Pimplidea">Pimplidea</tp:taxon-name-part>
              </tp:taxon-name><comment>Viereck, 1914: 117. Type species: <tp:taxon-name><tp:taxon-name-part taxon-name-part-type="genus" reg="Pimpla">Pimpla</tp:taxon-name-part> <tp:taxon-name-part taxon-name-part-type="species" reg="pedalis">pedalis</tp:taxon-name-part></tp:taxon-name> Cresson, by original designation.</comment></tp:nomenclature-citation><tp:nomenclature-citation><tp:taxon-name>
                <tp:taxon-name-part taxon-name-part-type="genus" reg="Coelopimpla">Coelopimpla</tp:taxon-name-part>
              </tp:taxon-name><comment>Brèthes, 1916: 402. Type species: <tp:taxon-name><tp:taxon-name-part taxon-name-part-type="genus" reg="Coelopimpla">Coelopimpla</tp:taxon-name-part> <tp:taxon-name-part taxon-name-part-type="species" reg="amadei">amadei</tp:taxon-name-part></tp:taxon-name> Brèthes, by original designation.</comment></tp:nomenclature-citation><tp:nomenclature-citation><tp:taxon-name>
                <tp:taxon-name-part taxon-name-part-type="genus" reg="Liotheronia">Liotheronia</tp:taxon-name-part>
              </tp:taxon-name><comment>Enderlein, 1919: 147. Type species: <tp:taxon-name><tp:taxon-name-part taxon-name-part-type="genus" reg="Liotheronia">Liotheronia</tp:taxon-name-part> <tp:taxon-name-part taxon-name-part-type="species" reg="kriegeri">kriegeri</tp:taxon-name-part></tp:taxon-name> Enderlein, by original designation.</comment></tp:nomenclature-citation><tp:nomenclature-citation><tp:taxon-name>
                <tp:taxon-name-part taxon-name-part-type="genus" reg="Dihyboplax">Dihyboplax</tp:taxon-name-part>
              </tp:taxon-name><comment>Enderlein, 1919: 148. Type species: <tp:taxon-name><tp:taxon-name-part taxon-name-part-type="genus" reg="Dihyboplax">Dihyboplax</tp:taxon-name-part> <tp:taxon-name-part taxon-name-part-type="species" reg="flavipennis">flavipennis</tp:taxon-name-part></tp:taxon-name> Enderlein, by original designation.</comment></tp:nomenclature-citation><tp:nomenclature-citation><tp:taxon-name>
                <tp:taxon-name-part taxon-name-part-type="genus" reg="Neogabunia">Neogabunia</tp:taxon-name-part>
              </tp:taxon-name><comment>Brèthes, 1927: 322. Type species: <tp:taxon-name><tp:taxon-name-part taxon-name-part-type="genus" reg="Neogabunia">Neogabunia</tp:taxon-name-part> <tp:taxon-name-part taxon-name-part-type="species" reg="paulistana">paulistana</tp:taxon-name-part></tp:taxon-name> Brèthes = <tp:taxon-name><tp:taxon-name-part taxon-name-part-type="genus" reg="Pimpla">Pimpla</tp:taxon-name-part> <tp:taxon-name-part taxon-name-part-type="species" reg="tomyris">tomyris</tp:taxon-name-part></tp:taxon-name> Schrottky, by monotypy.</comment></tp:nomenclature-citation><tp:nomenclature-citation><tp:taxon-name>
                <tp:taxon-name-part taxon-name-part-type="genus" reg="Opodactyla">Opodactyla</tp:taxon-name-part>
              </tp:taxon-name><comment>Seyrig, 1932: 60. Type species: <tp:taxon-name><tp:taxon-name-part taxon-name-part-type="genus" reg="Pimpla">Pimpla</tp:taxon-name-part> (<tp:taxon-name-part taxon-name-part-type="subgenus" reg="Opodactyla">Opodactyla</tp:taxon-name-part>) <tp:taxon-name-part taxon-name-part-type="species" reg="waterloti">waterloti</tp:taxon-name-part></tp:taxon-name> Seyrig, by original designation.</comment></tp:nomenclature-citation><tp:nomenclature-citation><tp:taxon-name>
                <tp:taxon-name-part taxon-name-part-type="genus" reg="Oxypimpla">Oxypimpla</tp:taxon-name-part>
              </tp:taxon-name><comment>Noskiewicz &amp; Chudoba, 1951: 42, 56. Type species: <tp:taxon-name><tp:taxon-name-part taxon-name-part-type="genus" reg="Pimpla">Pimpla</tp:taxon-name-part> <tp:taxon-name-part taxon-name-part-type="species" reg="turionellae">turionellae</tp:taxon-name-part></tp:taxon-name> Linnaeus, by monotypy.</comment></tp:nomenclature-citation><tp:nomenclature-citation><tp:taxon-name>
                <tp:taxon-name-part taxon-name-part-type="genus" reg="Jamaicapimpla">Jamaicapimpla</tp:taxon-name-part>
              </tp:taxon-name><comment>Mason, 1975. Type species: <tp:taxon-name><tp:taxon-name-part taxon-name-part-type="genus" reg="Ephialtes">Ephialtes</tp:taxon-name-part> <tp:taxon-name-part taxon-name-part-type="species" reg="nigroaeneus">nigroaeneus</tp:taxon-name-part></tp:taxon-name> Cushman, by original designation.</comment></tp:nomenclature-citation></tp:nomenclature-citation-list></tp:nomenclature><tp:treatment-sec sec-type="diagnosis" id="SECID0EM2AE"><title>Diagnosis.</title><p><italic><tp:taxon-name><tp:taxon-name-part taxon-name-part-type="genus" reg="Pimpla">Pimpla</tp:taxon-name-part></tp:taxon-name></italic> can be distinguished from other genera of <tp:taxon-name><tp:taxon-name-part taxon-name-part-type="tribe">Pimplini</tp:taxon-name-part></tp:taxon-name> (<italic>sensu</italic><xref ref-type="bibr" rid="B16">Porter 1970</xref> as <italic><tp:taxon-name><tp:taxon-name-part taxon-name-part-type="genus" reg="Coccygomimus">Coccygomimus</tp:taxon-name-part></tp:taxon-name></italic>) by the combination of the following character states: 1) inner margin of eye weakly to rather strongly concave above antennal socket; 2) clypeus not divided by a transverse suture; 3) malar space 0.35–1.4 times as long as basal width of mandible; 4) mandible broad and with upper tooth approximately as long as the lower tooth; 5) notaulus weak or absent, without a distinct frontal crest; 6) propodeum with median longitudinal carinae varying from absent to sometimes weakly traceable throughout; 7) pleural carina usually present but sometimes absent; 8) length of fore wing 2.7–18.0 mm; 9) hind femur without a ventral tooth; 10) tarsal claws large and simple, without a basal lobe or an enlarged hair with a flattened tip; 11) metasoma varying from closely punctured to sometimes almost impunctate; 12) females with ovipositor approximately straight, ovipositor tip never sharply decurved.</p><p><xref ref-type="bibr" rid="B7">Gauld et al. (2002)</xref> found a single autapomorphy for the genus: mid tarsomere IV medioventrally with a longitudinal band of fine hairs.</p></tp:treatment-sec><ref-list><ref id="B16"><mixed-citation xmlns:xlink="http://www.w3.org/1999/xlink" xlink:type="simple"><person-group><name name-style="western"><surname>Porter</surname><given-names>CC</given-names></name></person-group> (<year>1970</year>) <article-title>A revisión of the South American species of <italic><tp:taxon-name><tp:taxon-name-part taxon-name-part-type="genus">Coccygomimus</tp:taxon-name-part></tp:taxon-name></italic> (<tp:taxon-name><tp:taxon-name-part taxon-name-part-type="order">Hymenoptera</tp:taxon-name-part></tp:taxon-name>, <tp:taxon-name><tp:taxon-name-part taxon-name-part-type="family">Ichneumonidae</tp:taxon-name-part></tp:taxon-name>).</article-title><source>Studia Entomologica</source><volume>13</volume>: <fpage>1</fpage>–<lpage>192</lpage>.</mixed-citation></ref><ref id="B7"><mixed-citation xmlns:xlink="http://www.w3.org/1999/xlink" xlink:type="simple"><person-group><name name-style="western"><surname>Gauld</surname><given-names>ID</given-names></name><name name-style="western"><surname>Wahl</surname><given-names>DB</given-names></name><name name-style="western"><surname>Broad</surname><given-names>GR</given-names></name></person-group> (<year>2002</year>) <article-title>The suprageneric groups of the <tp:taxon-name><tp:taxon-name-part taxon-name-part-type="subfamily">Pimplinae</tp:taxon-name-part></tp:taxon-name> (<tp:taxon-name><tp:taxon-name-part taxon-name-part-type="order">Hymenoptera</tp:taxon-name-part></tp:taxon-name>: <tp:taxon-name><tp:taxon-name-part taxon-name-part-type="family">Ichneumonidae</tp:taxon-name-part></tp:taxon-name>): a cladistic re-evaluation and evolutionary biological study.</article-title><source>Zoological Journal of the Linnean Society</source><volume>136</volume>: <fpage>421</fpage>–<lpage>485</lpage>. <ext-link xlink:type="simple" ext-link-type="doi" xlink:href="10.1046/j.1096-3642.2002.00031.x">https://doi.org/10.1046/j.1096-3642.2002.00031.x</ext-link></mixed-citation></ref></ref-list></tp:taxon-treatment>
