# Supplementary material for: Pimpla Fabricius, 1804 (Ichneumonidae, Pimplinae) from Uruguay: a replacement name, new records, and an identification key to the species
Source: Zookeys. 2020 Dec 30;1007:23–47. doi: 10.3897/zookeys.1007.56328 (PMC7788073; doi:10.3897/zookeys.1007.56328)
Supplement: XML Treatment for Pimpla golbachi [file zookeys.1007.56328-treatment5.xml]

<!DOCTYPE tp:taxon-treatment
  PUBLIC "-//TaxonX//DTD Taxonomic Treatment Publishing DTD v0 20100105//EN" "tax-treatment-NSO.dtd">
<tp:taxon-treatment xmlns:tp="http://www.plazi.org/taxpub"><tp:treatment-meta><kwd-group><label>Taxon classification</label><kwd><named-content xmlns:xlink="http://www.w3.org/1999/xlink" content-type="kingdom">Animalia</named-content></kwd><kwd><named-content xmlns:xlink="http://www.w3.org/1999/xlink" content-type="order">Hymenoptera</named-content></kwd><kwd><named-content xmlns:xlink="http://www.w3.org/1999/xlink" content-type="family">Ichneumonidae</named-content></kwd></kwd-group><mixed-citation publication-type="journal"><person-group><name><surname>Pádua</surname><given-names>Diego G.</given-names></name><name><surname>Fernandes</surname><given-names>Daniell R. R.</given-names></name><name><surname>Sääksjärvi</surname><given-names>Ilari E.</given-names></name></person-group><article-title><italic><tp:taxon-name><tp:taxon-name-part taxon-name-part-type="genus" reg="Pimpla">Pimpla</tp:taxon-name-part></tp:taxon-name></italic> Fabricius, 1804 (<tp:taxon-name><tp:taxon-name-part taxon-name-part-type="family">Ichneumonidae</tp:taxon-name-part></tp:taxon-name>, <tp:taxon-name><tp:taxon-name-part taxon-name-part-type="subfamily">Pimplinae</tp:taxon-name-part></tp:taxon-name>) from Uruguay: a replacement name, new records, and an identification key to the species</article-title><source>Zookeys</source><day>30</day><month>12</month><year>2020</year><volume>1007</volume><fpage>23</fpage><lpage>47</lpage><pub-id pub-id-type="doi">10.3897/zookeys.1007.56328</pub-id></mixed-citation></tp:treatment-meta><tp:nomenclature><tp:taxon-name><object-id xmlns:xlink="http://www.w3.org/1999/xlink" content-type="arpha" xlink:type="simple">EAD7A654-A251-5A7F-A72B-7401BBE30B5B</object-id>
            <tp:taxon-name-part taxon-name-part-type="genus" reg="Pimpla">Pimpla</tp:taxon-name-part>
            <tp:taxon-name-part taxon-name-part-type="species" reg="golbachi">golbachi</tp:taxon-name-part>
          </tp:taxon-name><tp:taxon-authority>(Porter, 1970)</tp:taxon-authority><xref ref-type="fig" rid="F5">Figure 5A–F</xref><tp:nomenclature-citation-list><tp:nomenclature-citation><tp:taxon-name>
                <tp:taxon-name-part taxon-name-part-type="genus" reg="Ephialtes">Ephialtes</tp:taxon-name-part> <tp:taxon-name-part taxon-name-part-type="species" reg="kreibohmi">kreibohmi</tp:taxon-name-part></tp:taxon-name><comment>Blanchard, 1942; <italic>nomen nudum</italic> according to <xref ref-type="bibr" rid="B21">Townes and Townes 1966</xref>: 29.</comment></tp:nomenclature-citation><tp:nomenclature-citation><tp:taxon-name>
                <tp:taxon-name-part taxon-name-part-type="genus" reg="Coccygomimus">Coccygomimus</tp:taxon-name-part> <tp:taxon-name-part taxon-name-part-type="species" reg="golbachi">golbachi</tp:taxon-name-part></tp:taxon-name><comment>Porter, 1970: 153. Holotype ♀, Argentina (<named-content xmlns:xlink="http://www.w3.org/1999/xlink" content-type="dwc:institutional_code" xlink:type="simple">IML</named-content>).</comment></tp:nomenclature-citation></tp:nomenclature-citation-list></tp:nomenclature><tp:treatment-sec sec-type="diagnosis" id="SECID0EFUAG"><title>Diagnosis.</title><p>This species can be distinguished from the other Uruguayan species of the genus by the combination of the following character states: 1) wings hyaline; 2) mesosoma black with hind corners of meso- and metapleuron brown and tegula white; 3) metasoma reddish; 4) laterotergite V 1.3 times as long as wide; 5) legs reddish, except of fore coxa often more or less broadly blackish basally, hind tibia sometimes slightly dusky, especially near apex, and tarsi usually duller often slightly dusky on apical segment; 6) tergite II shiny and with almost uniformly distributed large, deep, adjacent to reticulately confluent punctures, except narrowly smooth on apex; 7) malar space 0.8–1.0 (0.6–0.9 in male) times as long as basal width of mandibles; 8) ovipositor approx. 1.45–1.7 times as long as hind tibia; 9) ovipositor cylindric, dorsal valve with apex without teeth and ventral valve with gently convex teeth on tip.</p></tp:treatment-sec><tp:treatment-sec sec-type="notes" id="SECID0EKUAG"><title>Biological notes.</title><p>Parasitoid of <tp:taxon-name><tp:taxon-name-part taxon-name-part-type="family">Gelechiidae</tp:taxon-name-part></tp:taxon-name>: <italic><tp:taxon-name><tp:taxon-name-part taxon-name-part-type="genus" reg="Pectinophora">Pectinophora</tp:taxon-name-part> <tp:taxon-name-part taxon-name-part-type="species" reg="gossypiella">gossypiella</tp:taxon-name-part></tp:taxon-name></italic> (Saunders, 1844); <tp:taxon-name><tp:taxon-name-part taxon-name-part-type="family">Noctuidae</tp:taxon-name-part></tp:taxon-name>: <italic><tp:taxon-name><tp:taxon-name-part taxon-name-part-type="genus" reg="Alabama">Alabama</tp:taxon-name-part> <tp:taxon-name-part taxon-name-part-type="species" reg="argillacea">argillacea</tp:taxon-name-part></tp:taxon-name></italic> (Hübner, 1818) (<xref ref-type="bibr" rid="B16">Porter 1970</xref>); <tp:taxon-name><tp:taxon-name-part taxon-name-part-type="family">Pieridae</tp:taxon-name-part></tp:taxon-name>: <italic><tp:taxon-name><tp:taxon-name-part taxon-name-part-type="genus" reg="Colias">Colias</tp:taxon-name-part> <tp:taxon-name-part taxon-name-part-type="species" reg="lesbia">lesbia</tp:taxon-name-part></tp:taxon-name></italic> (Fabricius, 1775) (<xref ref-type="bibr" rid="B2">Avalos et al. 2011</xref>); <tp:taxon-name><tp:taxon-name-part taxon-name-part-type="family">Pyralidae</tp:taxon-name-part></tp:taxon-name>: <italic><tp:taxon-name><tp:taxon-name-part taxon-name-part-type="genus" reg="Diaphania">Diaphania</tp:taxon-name-part> <tp:taxon-name-part taxon-name-part-type="species" reg="hyalinata">hyalinata</tp:taxon-name-part></tp:taxon-name></italic> (Linnaeus, 1767); <tp:taxon-name><tp:taxon-name-part taxon-name-part-type="family">Tortricidae</tp:taxon-name-part></tp:taxon-name>: <italic><tp:taxon-name><tp:taxon-name-part taxon-name-part-type="genus" reg="Rhyacionia">Rhyacionia</tp:taxon-name-part> <tp:taxon-name-part taxon-name-part-type="species" reg="buoliana">buoliana</tp:taxon-name-part></tp:taxon-name></italic> (Denis &amp; Schiffermüller, 1775) (<xref ref-type="bibr" rid="B16">Porter 1970</xref>). Based on the material collected in our samples in Uruguay, we verified that the peak of occurrence of this species in the sampled locations was between November and January.</p></tp:treatment-sec><tp:treatment-sec sec-type="distribution" id="SECID0EMXAG"><title>Distribution.</title><p>Argentina, Bolivia, Brazil, Colombia, Paraguay, and Uruguay (Fig. <xref ref-type="fig" rid="F11">11D</xref>).</p></tp:treatment-sec><tp:treatment-sec sec-type="material" id="SECID0EWXAG"><title>Material examined.</title><p>Uruguay, Rocha, Castillos, Branaa, Agricultura, <named-content xmlns:xlink="http://www.w3.org/1999/xlink" content-type="dwc:verbatimCoordinates" xlink:type="simple"><named-content content-type="geo-json" specific-use="{&#34;type&#34;:&#34;Point&#34;,&#34;coordinates&#34;:[-53.834778,-34.058833]}" id="NCID0E6XAG" xlink:type="simple">34°03'31.8"S, 53°50'05.2"W</named-content></named-content>, 30.XI.2015, Malaise trap II (E. Castiglioni and team leg.), 2♂♂, <named-content xmlns:xlink="http://www.w3.org/1999/xlink" content-type="dwc:institutional_code" xlink:type="simple">INPA</named-content>; Castillos, Llambi, Pasto-agricultura, <named-content xmlns:xlink="http://www.w3.org/1999/xlink" content-type="dwc:verbatimCoordinates" xlink:type="simple"><named-content content-type="geo-json" specific-use="{&#34;type&#34;:&#34;Point&#34;,&#34;coordinates&#34;:[-54.133744,-34.401956]}" id="NCID0EMYAG" xlink:type="simple">34°24'7.04"S, 54°08'1.48"W</named-content></named-content>, 12.II.2016, Malaise trap II (E. Castiglioni and team leg.), 1♀, <named-content xmlns:xlink="http://www.w3.org/1999/xlink" content-type="dwc:institutional_code" xlink:type="simple">INPA</named-content>; idem, but 15.III.2016, Malaise trap II, 2♂♂, <named-content xmlns:xlink="http://www.w3.org/1999/xlink" content-type="dwc:institutional_code" xlink:type="simple">INPA</named-content>; idem, but 28.I.2016, Malaise trap II, 1♀ and 1♂, <named-content xmlns:xlink="http://www.w3.org/1999/xlink" content-type="dwc:institutional_code" xlink:type="simple">INPA</named-content>; Castillos, Cardoso, Campo Natural, <named-content xmlns:xlink="http://www.w3.org/1999/xlink" content-type="dwc:verbatimCoordinates" xlink:type="simple"><named-content content-type="geo-json" specific-use="{&#34;type&#34;:&#34;Point&#34;,&#34;coordinates&#34;:[-53.870667,-34.090778]}" id="NCID0EDZAG" xlink:type="simple">34°05'26.8"S, 53°52'14.4"W</named-content></named-content>, 14.I.2016, Malaise trap I (E. Castiglioni and team leg.), 1♂, <named-content xmlns:xlink="http://www.w3.org/1999/xlink" content-type="dwc:institutional_code" xlink:type="simple">INPA</named-content>; idem, but 15.III.2016, Malaise trap II, 1♀, <named-content xmlns:xlink="http://www.w3.org/1999/xlink" content-type="dwc:institutional_code" xlink:type="simple">INPA</named-content>; idem, but 21.XII.2016, Malaise trap II, 1♂, <named-content xmlns:xlink="http://www.w3.org/1999/xlink" content-type="dwc:institutional_code" xlink:type="simple">INPA</named-content>; idem, but 29.III.2016, Malaise trap I, 1♂, <named-content xmlns:xlink="http://www.w3.org/1999/xlink" content-type="dwc:institutional_code" xlink:type="simple">INPA</named-content>; idem, but 29.III.2016, Malaise trap II, 1♂, <named-content xmlns:xlink="http://www.w3.org/1999/xlink" content-type="dwc:institutional_code" xlink:type="simple">INPA</named-content>; idem, but 10.IV.2015, Malaise trap I, 1♀ and 1♂, <named-content xmlns:xlink="http://www.w3.org/1999/xlink" content-type="dwc:institutional_code" xlink:type="simple">INPA</named-content>; idem, but 11.II.2015, Malaise trap II, 1♂, <named-content xmlns:xlink="http://www.w3.org/1999/xlink" content-type="dwc:institutional_code" xlink:type="simple">INPA</named-content>; idem, but 12.I.2015, Malaise trap II, 1♂, <named-content xmlns:xlink="http://www.w3.org/1999/xlink" content-type="dwc:institutional_code" xlink:type="simple">INPA</named-content>; idem, but 13.XI.2015, Malaise trap I, 4♂♂, <named-content xmlns:xlink="http://www.w3.org/1999/xlink" content-type="dwc:institutional_code" xlink:type="simple">INPA</named-content>; idem, but 15.XII.2015, Malaise trap I, 1♂, <named-content xmlns:xlink="http://www.w3.org/1999/xlink" content-type="dwc:institutional_code" xlink:type="simple">INPA</named-content>; idem, but 15.XII.2015, Malaise trap II, 1♂, <named-content xmlns:xlink="http://www.w3.org/1999/xlink" content-type="dwc:institutional_code" xlink:type="simple">INPA</named-content>; idem, but 26.II.2015, Malaise trap II, 1♂, <named-content xmlns:xlink="http://www.w3.org/1999/xlink" content-type="dwc:institutional_code" xlink:type="simple">INPA</named-content>; idem, but 26.V.2015, Malaise trap II, 1♂, <named-content xmlns:xlink="http://www.w3.org/1999/xlink" content-type="dwc:institutional_code" xlink:type="simple">INPA</named-content>; idem, but 27.IV.2015, Malaise trap I, 1♀, <named-content xmlns:xlink="http://www.w3.org/1999/xlink" content-type="dwc:institutional_code" xlink:type="simple">INPA</named-content>; idem, but 27.VII.2015, Malaise trap I, 1♀, <named-content xmlns:xlink="http://www.w3.org/1999/xlink" content-type="dwc:institutional_code" xlink:type="simple">INPA</named-content>; idem, but 28.I.2015, Malaise trap II, 1♀, <named-content xmlns:xlink="http://www.w3.org/1999/xlink" content-type="dwc:institutional_code" xlink:type="simple">INPA</named-content>; idem, but 29.XII.2015, Malaise trap I, 1♂, <named-content xmlns:xlink="http://www.w3.org/1999/xlink" content-type="dwc:institutional_code" xlink:type="simple">INPA</named-content>; Castillos, Don Bosco, Bosque-Campo, <named-content xmlns:xlink="http://www.w3.org/1999/xlink" content-type="dwc:verbatimCoordinates" xlink:type="simple"><named-content content-type="geo-json" specific-use="{&#34;type&#34;:&#34;Point&#34;,&#34;coordinates&#34;:[-53.761967,-34.083631]}" id="NCID0EA3AG" xlink:type="simple">34°05'1.07"S, 53°45'43.08"W</named-content></named-content>, 14.I.2016, Malaise trap I (E. Castiglioni and team leg.), 2♂♂, <named-content xmlns:xlink="http://www.w3.org/1999/xlink" content-type="dwc:institutional_code" xlink:type="simple">INPA</named-content>; idem, but 14.I.2016, Malaise trap II, 1♀, <named-content xmlns:xlink="http://www.w3.org/1999/xlink" content-type="dwc:institutional_code" xlink:type="simple">INPA</named-content>; idem, but 29.XII.2015, Malaise trap I, 1♀ and 2♂♂, <named-content xmlns:xlink="http://www.w3.org/1999/xlink" content-type="dwc:institutional_code" xlink:type="simple">INPA</named-content>; idem, but 11.IX.2015, Malaise trap I, 1♀ and 1♂, <named-content xmlns:xlink="http://www.w3.org/1999/xlink" content-type="dwc:institutional_code" xlink:type="simple">INPA</named-content>; idem, but 12.I.2015, Malaise trap I, 1♀ and 1♂, <named-content xmlns:xlink="http://www.w3.org/1999/xlink" content-type="dwc:institutional_code" xlink:type="simple">INPA</named-content>; idem, but 12.I.2015, Malaise trap II, 1♂, <named-content xmlns:xlink="http://www.w3.org/1999/xlink" content-type="dwc:institutional_code" xlink:type="simple">INPA</named-content>; idem, but 12.III.2015, Malaise trap I, 1♂, <named-content xmlns:xlink="http://www.w3.org/1999/xlink" content-type="dwc:institutional_code" xlink:type="simple">INPA</named-content>; idem, but 13.XI.2015, Malaise trap I, 1♂, <named-content xmlns:xlink="http://www.w3.org/1999/xlink" content-type="dwc:institutional_code" xlink:type="simple">INPA</named-content>; idem, but 13.XI.2015, Malaise trap II, 2♂♂, <named-content xmlns:xlink="http://www.w3.org/1999/xlink" content-type="dwc:institutional_code" xlink:type="simple">INPA</named-content>; idem, but 15.XII.2015, Malaise trap I, 1♂, <named-content xmlns:xlink="http://www.w3.org/1999/xlink" content-type="dwc:institutional_code" xlink:type="simple">INPA</named-content>; idem, but 15.XII.2015, Malaise trap II, 1♂, <named-content xmlns:xlink="http://www.w3.org/1999/xlink" content-type="dwc:institutional_code" xlink:type="simple">INPA</named-content>; idem, but 27.X.2015, Malaise trap I, 1♂, <named-content xmlns:xlink="http://www.w3.org/1999/xlink" content-type="dwc:institutional_code" xlink:type="simple">INPA</named-content>; idem, but 27.X.2015, Malaise trap II, 1♀, <named-content xmlns:xlink="http://www.w3.org/1999/xlink" content-type="dwc:institutional_code" xlink:type="simple">INPA</named-content>; idem, but 28.I.2015, Malaise trap I, 2♂♂, <named-content xmlns:xlink="http://www.w3.org/1999/xlink" content-type="dwc:institutional_code" xlink:type="simple">INPA</named-content>; idem, but 28.I.2015, Malaise trap II, 1♂, <named-content xmlns:xlink="http://www.w3.org/1999/xlink" content-type="dwc:institutional_code" xlink:type="simple">INPA</named-content>; idem, but 28.IX.2015, Malaise trap I, 1♀, <named-content xmlns:xlink="http://www.w3.org/1999/xlink" content-type="dwc:institutional_code" xlink:type="simple">INPA</named-content>; idem, but 29.XII.2014, Malaise trap I, 1♀ and 1♂, <named-content xmlns:xlink="http://www.w3.org/1999/xlink" content-type="dwc:institutional_code" xlink:type="simple">INPA</named-content>; idem, but 29.XII.2014, Malaise trap II, 3♂♂, <named-content xmlns:xlink="http://www.w3.org/1999/xlink" content-type="dwc:institutional_code" xlink:type="simple">INPA</named-content>; idem, but 30.XI.2015, Malaise trap I, 3♀♀, <named-content xmlns:xlink="http://www.w3.org/1999/xlink" content-type="dwc:institutional_code" xlink:type="simple">INPA</named-content>.</p></tp:treatment-sec><tp:treatment-sec sec-type="remarks" id="SECID0EE6AG"><title>Remarks.</title><p><xref ref-type="bibr" rid="B21">Townes and Townes (1966)</xref> reported a new species of <italic><tp:taxon-name><tp:taxon-name-part taxon-name-part-type="genus" reg="Coccygomimus">Coccygomimus</tp:taxon-name-part></tp:taxon-name></italic> as “<italic><tp:taxon-name><tp:taxon-name-part taxon-name-part-type="genus" reg="Coccygomimus">Coccygomimus</tp:taxon-name-part></tp:taxon-name></italic> n. sp.” from Argentina and considered <italic><tp:taxon-name><tp:taxon-name-part taxon-name-part-type="genus" reg="Ephialtes">Ephialtes</tp:taxon-name-part> <tp:taxon-name-part taxon-name-part-type="species" reg="kreibohmi">kreibohmi</tp:taxon-name-part></tp:taxon-name></italic> Blanchard, 1942 to be <italic>nomen nudum</italic> of it. Later, <xref ref-type="bibr" rid="B16">Porter (1970)</xref> described the species mentioned by <xref ref-type="bibr" rid="B21">Townes and Townes (1966)</xref> as <italic><tp:taxon-name><tp:taxon-name-part taxon-name-part-type="genus" reg="Coccygomimus">Coccygomimus</tp:taxon-name-part> <tp:taxon-name-part taxon-name-part-type="species" reg="golbachi">golbachi</tp:taxon-name-part></tp:taxon-name></italic>.</p><fig id="F5" position="float" orientation="portrait"><object-id xmlns:xlink="http://www.w3.org/1999/xlink" content-type="doi" xlink:type="simple">10.3897/zookeys.1007.56328.figure5</object-id><object-id xmlns:xlink="http://www.w3.org/1999/xlink" content-type="arpha" xlink:type="simple">A7C45420-4C23-5354-8F0D-B40B68135EDC</object-id><label>Figure 5.</label><caption><p><italic><tp:taxon-name><tp:taxon-name-part taxon-name-part-type="genus" reg="Pimpla">Pimpla</tp:taxon-name-part> <tp:taxon-name-part taxon-name-part-type="species" reg="golbachi">golbachi</tp:taxon-name-part></tp:taxon-name></italic> (Porter, 1970) <bold>A</bold> ♀, habitus, lateral view <bold>B</bold> ♂, habitus, lateral view <bold>C</bold> ♀, face, frontal view <bold>D</bold> ♀, metasoma, dorsal view <bold>E</bold> ♀, metasoma, ventral view (arrow pointing to laterotergite V) <bold>F</bold> ♀, ovipositor apex.</p></caption><graphic xmlns:xlink="http://www.w3.org/1999/xlink" xlink:href="zookeys-1007-023-g005.jpg" position="float" orientation="portrait" xlink:type="simple" id="oo_492347.jpg"><uri content-type="original_file" xlink:type="simple">https://binary.pensoft.net/fig/492347</uri></graphic></fig></tp:treatment-sec><tp:treatment-sec><!--Section generated to contain objects referenced in tp:taxon-treatment.--><fig id="F11" position="float" orientation="portrait"><object-id xmlns:xlink="http://www.w3.org/1999/xlink" content-type="doi" xlink:type="simple">10.3897/zookeys.1007.56328.figure11</object-id><object-id xmlns:xlink="http://www.w3.org/1999/xlink" content-type="arpha" xlink:type="simple">572A7D05-1114-59F1-B8C8-818F4D4D5550</object-id><label>Figure 11.</label><caption><p>Distribution of <italic><tp:taxon-name><tp:taxon-name-part taxon-name-part-type="genus" reg="Pimpla">Pimpla</tp:taxon-name-part></tp:taxon-name></italic> spp. in Uruguay <bold>A</bold><italic><tp:taxon-name><tp:taxon-name-part taxon-name-part-type="genus" reg="Pimpla">P.</tp:taxon-name-part> <tp:taxon-name-part taxon-name-part-type="species" reg="albomarginata">albomarginata</tp:taxon-name-part></tp:taxon-name></italic> Cameron, 1886 <bold>B</bold><italic><tp:taxon-name><tp:taxon-name-part taxon-name-part-type="genus" reg="Pimpla">P.</tp:taxon-name-part> <tp:taxon-name-part taxon-name-part-type="species" reg="caerulea">caerulea</tp:taxon-name-part></tp:taxon-name></italic> Brullé, 1846 <bold>C</bold><italic><tp:taxon-name><tp:taxon-name-part taxon-name-part-type="genus" reg="Pimpla">P.</tp:taxon-name-part> <tp:taxon-name-part taxon-name-part-type="species" reg="cyanipennis">cyanipennis</tp:taxon-name-part></tp:taxon-name></italic> Brullé, 1846 <bold>D</bold><italic><tp:taxon-name><tp:taxon-name-part taxon-name-part-type="genus" reg="Pimpla">P.</tp:taxon-name-part> <tp:taxon-name-part taxon-name-part-type="species" reg="golbachi">golbachi</tp:taxon-name-part></tp:taxon-name></italic> (Porter, 1970) <bold>E</bold><italic><tp:taxon-name><tp:taxon-name-part taxon-name-part-type="genus" reg="Pimpla">P.</tp:taxon-name-part> <tp:taxon-name-part taxon-name-part-type="species" reg="perssoni">perssoni</tp:taxon-name-part></tp:taxon-name></italic> Gauld, 1991 <bold>F</bold><italic><tp:taxon-name><tp:taxon-name-part taxon-name-part-type="genus" reg="Pimpla">P.</tp:taxon-name-part> <tp:taxon-name-part taxon-name-part-type="species" reg="patirrufa">patirrufa</tp:taxon-name-part></tp:taxon-name></italic> nom. nov. <bold>G</bold><italic><tp:taxon-name><tp:taxon-name-part taxon-name-part-type="genus" reg="Pimpla">P.</tp:taxon-name-part> <tp:taxon-name-part taxon-name-part-type="species" reg="semirufa">semirufa</tp:taxon-name-part></tp:taxon-name></italic> Brullé, 1846 <bold>H</bold><italic><tp:taxon-name><tp:taxon-name-part taxon-name-part-type="genus" reg="Pimpla">P.</tp:taxon-name-part> <tp:taxon-name-part taxon-name-part-type="species" reg="tomyris">tomyris</tp:taxon-name-part></tp:taxon-name></italic> Schrottky, 1902. Gray area = Rocha Department. Red circle = previous record. Blue circle = new record.</p></caption><graphic xmlns:xlink="http://www.w3.org/1999/xlink" xlink:href="zookeys-1007-023-g011.jpg" position="float" orientation="portrait" xlink:type="simple" id="oo_492353.jpg"><uri content-type="original_file" xlink:type="simple">https://binary.pensoft.net/fig/492353</uri></graphic></fig></tp:treatment-sec><ref-list><ref id="B21"><mixed-citation xmlns:xlink="http://www.w3.org/1999/xlink" xlink:type="simple"><person-group><name name-style="western"><surname>Townes</surname><given-names>H</given-names></name><name name-style="western"><surname>Townes</surname><given-names>M</given-names></name></person-group> (<year>1966</year>) <article-title>A catalogue and reclassification of the Neotropic <tp:taxon-name><tp:taxon-name-part taxon-name-part-type="family">Ichneumonidae</tp:taxon-name-part></tp:taxon-name>.</article-title><source>Memoirs of the American Entomological Institute</source><volume>8</volume>: <fpage>1</fpage>–<lpage>367</lpage>.</mixed-citation></ref><ref id="B16"><mixed-citation xmlns:xlink="http://www.w3.org/1999/xlink" xlink:type="simple"><person-group><name name-style="western"><surname>Porter</surname><given-names>CC</given-names></name></person-group> (<year>1970</year>) <article-title>A revisión of the South American species of <italic><tp:taxon-name><tp:taxon-name-part taxon-name-part-type="genus">Coccygomimus</tp:taxon-name-part></tp:taxon-name></italic> (<tp:taxon-name><tp:taxon-name-part taxon-name-part-type="order">Hymenoptera</tp:taxon-name-part></tp:taxon-name>, <tp:taxon-name><tp:taxon-name-part taxon-name-part-type="family">Ichneumonidae</tp:taxon-name-part></tp:taxon-name>).</article-title><source>Studia Entomologica</source><volume>13</volume>: <fpage>1</fpage>–<lpage>192</lpage>.</mixed-citation></ref><ref id="B2"><mixed-citation xmlns:xlink="http://www.w3.org/1999/xlink" xlink:type="simple"><person-group><name name-style="western"><surname>Avalos</surname><given-names>S</given-names></name><name name-style="western"><surname>Mazzuferi</surname><given-names>V</given-names></name><name name-style="western"><surname>Berta</surname><given-names>C</given-names></name><name name-style="western"><surname>La Porta</surname><given-names>N</given-names></name><name name-style="western"><surname>Serra</surname><given-names>G</given-names></name></person-group> (<year>2011</year>) <article-title>Structure of the Parasitic Complex of <italic><tp:taxon-name><tp:taxon-name-part taxon-name-part-type="genus">Colias</tp:taxon-name-part> <tp:taxon-name-part taxon-name-part-type="species">lesbia</tp:taxon-name-part></tp:taxon-name></italic> (<tp:taxon-name><tp:taxon-name-part taxon-name-part-type="order">Lepidoptera</tp:taxon-name-part></tp:taxon-name>: <tp:taxon-name><tp:taxon-name-part taxon-name-part-type="family">Pieridae</tp:taxon-name-part></tp:taxon-name>) on Lucerne Crop, in Córdoba, Argentina.</article-title><source>Revista Chilena de Entomología</source><volume>36</volume>: <fpage>15</fpage>–<lpage>24</lpage>.</mixed-citation></ref></ref-list></tp:taxon-treatment>
