# Supplementary material for: Pimpla Fabricius, 1804 (Ichneumonidae, Pimplinae) from Uruguay: a replacement name, new records, and an identification key to the species
Source: Zookeys. 2020 Dec 30;1007:23–47. doi: 10.3897/zookeys.1007.56328 (PMC7788073; doi:10.3897/zookeys.1007.56328)
Supplement: XML Treatment for Pimpla patirrufa [file zookeys.1007.56328-treatment6.xml]

<!DOCTYPE tp:taxon-treatment
  PUBLIC "-//TaxonX//DTD Taxonomic Treatment Publishing DTD v0 20100105//EN" "tax-treatment-NSO.dtd">
<tp:taxon-treatment xmlns:tp="http://www.plazi.org/taxpub"><tp:treatment-meta><kwd-group><label>Taxon classification</label><kwd><named-content xmlns:xlink="http://www.w3.org/1999/xlink" content-type="kingdom">Animalia</named-content></kwd><kwd><named-content xmlns:xlink="http://www.w3.org/1999/xlink" content-type="order">Hymenoptera</named-content></kwd><kwd><named-content xmlns:xlink="http://www.w3.org/1999/xlink" content-type="family">Ichneumonidae</named-content></kwd></kwd-group><mixed-citation publication-type="journal"><person-group><name><surname>Pádua</surname><given-names>Diego G.</given-names></name><name><surname>Fernandes</surname><given-names>Daniell R. R.</given-names></name><name><surname>Sääksjärvi</surname><given-names>Ilari E.</given-names></name></person-group><article-title><italic><tp:taxon-name><tp:taxon-name-part taxon-name-part-type="genus" reg="Pimpla">Pimpla</tp:taxon-name-part></tp:taxon-name></italic> Fabricius, 1804 (<tp:taxon-name><tp:taxon-name-part taxon-name-part-type="family">Ichneumonidae</tp:taxon-name-part></tp:taxon-name>, <tp:taxon-name><tp:taxon-name-part taxon-name-part-type="subfamily">Pimplinae</tp:taxon-name-part></tp:taxon-name>) from Uruguay: a replacement name, new records, and an identification key to the species</article-title><source>Zookeys</source><day>30</day><month>12</month><year>2020</year><volume>1007</volume><fpage>23</fpage><lpage>47</lpage><pub-id pub-id-type="doi">10.3897/zookeys.1007.56328</pub-id></mixed-citation></tp:treatment-meta><tp:nomenclature><tp:taxon-name><object-id xmlns:xlink="http://www.w3.org/1999/xlink" content-type="arpha" xlink:type="simple">B6244DF8-DF13-514E-8C5D-02651C8016AE</object-id>
            <tp:taxon-name-part taxon-name-part-type="genus" reg="Pimpla">Pimpla</tp:taxon-name-part>
            <tp:taxon-name-part taxon-name-part-type="species" reg="patirrufa">patirrufa</tp:taxon-name-part>
          </tp:taxon-name><tp:taxon-status xmlns:xlink="http://www.w3.org/1999/xlink" xlink:type="simple">nom. nov.</tp:taxon-status><xref ref-type="fig" rid="F6">Figures 6A–F</xref><xref ref-type="fig" rid="F7">, 7A–C</xref><tp:nomenclature-citation-list><tp:nomenclature-citation><tp:taxon-name>
                <tp:taxon-name-part taxon-name-part-type="genus" reg="Pimpla">Pimpla</tp:taxon-name-part> <tp:taxon-name-part taxon-name-part-type="species" reg="rufipes">rufipes</tp:taxon-name-part></tp:taxon-name><comment>Brullé, 1846: 102. Lectotype: ♀, Uruguay (<named-content xmlns:xlink="http://www.w3.org/1999/xlink" content-type="dwc:institutional_code" xlink:type="simple">MNHN</named-content>). Non <tp:taxon-name><tp:taxon-name-part taxon-name-part-type="genus" reg="Pimpla">Pimpla</tp:taxon-name-part> <tp:taxon-name-part taxon-name-part-type="species" reg="rufipes">rufipes</tp:taxon-name-part></tp:taxon-name> (Miller, 1759).</comment></tp:nomenclature-citation><tp:nomenclature-citation><tp:taxon-name>
                <tp:taxon-name-part taxon-name-part-type="genus" reg="Coccygomimus">Coccygomimus</tp:taxon-name-part> <tp:taxon-name-part taxon-name-part-type="species" reg="rufipes">rufipes</tp:taxon-name-part></tp:taxon-name><comment>; Townes and Townes 1960: 338.</comment></tp:nomenclature-citation><tp:nomenclature-citation><tp:taxon-name>
                <tp:taxon-name-part taxon-name-part-type="genus" reg="Coccygomimus">Coccygomimus</tp:taxon-name-part> <tp:taxon-name-part taxon-name-part-type="species" reg="rufipes">rufipes</tp:taxon-name-part></tp:taxon-name><comment>; <xref ref-type="bibr" rid="B19">Townes 1961</xref>: 173.</comment></tp:nomenclature-citation><tp:nomenclature-citation><tp:taxon-name>
                <tp:taxon-name-part taxon-name-part-type="genus" reg="Coccygomimus">Coccygomimus</tp:taxon-name-part> <tp:taxon-name-part taxon-name-part-type="species" reg="rufipes">rufipes</tp:taxon-name-part></tp:taxon-name><comment>; <xref ref-type="bibr" rid="B21">Townes and Townes 1966</xref>: 27.</comment></tp:nomenclature-citation></tp:nomenclature-citation-list></tp:nomenclature><tp:treatment-sec sec-type="diagnosis" id="SECID0E1FBG"><title>Diagnosis.</title><p>This species can be distinguished from the other Uruguayan species of the genus by the combination of the following character states: 1) wings hyaline with weak brownish staining; 2) mesosoma shining black; 3) metasoma black with more or less brown staining on apical rims; 4) laterotergite V 1.4–1.6 times as long as wide; 5) legs orange with fore coxae orange or black, fore and mid tarsi slightly duller orange to slightly dusky, hind tibia duller orange with rather weak blackish staining on apex, hind tarsus extensively blackish to black; 6) tergite II with larger and stronger punctures; 7) malar space 1.0–1.1 (0.85–1.0 in male) times as long as basal width of mandibles; 8) ovipositor 1.3–1.6 times as long as hind tibia; 9) ovipositor cylindric, apex of dorsal valve without teeth and ventral valve with gently convex teeth on tip.</p><fig id="F6" position="float" orientation="portrait"><object-id xmlns:xlink="http://www.w3.org/1999/xlink" content-type="doi" xlink:type="simple">10.3897/zookeys.1007.56328.figure6</object-id><object-id xmlns:xlink="http://www.w3.org/1999/xlink" content-type="arpha" xlink:type="simple">ED85D340-79FA-5859-A2CB-3E7841F7DE0A</object-id><label>Figure 6.</label><caption><p><italic><tp:taxon-name><tp:taxon-name-part taxon-name-part-type="genus" reg="Pimpla">Pimpla</tp:taxon-name-part> <tp:taxon-name-part taxon-name-part-type="species" reg="patirrufa">patirrufa</tp:taxon-name-part></tp:taxon-name></italic> nom. nov. <bold>A</bold> ♀, habitus, lateral view <bold>B</bold> ♂, habitus, lateral view <bold>C</bold> ♀, face, frontal view <bold>D</bold> ♀, metasoma, dorsal view <bold>E</bold> ♀, metasoma, ventral view (arrow pointing to laterotergite V) <bold>F</bold> ♀, ovipositor apex.</p></caption><graphic xmlns:xlink="http://www.w3.org/1999/xlink" xlink:href="zookeys-1007-023-g006.jpg" position="float" orientation="portrait" xlink:type="simple" id="oo_492348.jpg"><uri content-type="original_file" xlink:type="simple">https://binary.pensoft.net/fig/492348</uri></graphic></fig></tp:treatment-sec><tp:treatment-sec sec-type="notes" id="SECID0EDHBG"><title>Biological notes.</title><p>Parasitoid of <italic><tp:taxon-name><tp:taxon-name-part taxon-name-part-type="genus" reg="Plusia">Plusia</tp:taxon-name-part></tp:taxon-name></italic> sp. (<tp:taxon-name><tp:taxon-name-part taxon-name-part-type="family">Noctuidae</tp:taxon-name-part></tp:taxon-name>) (<xref ref-type="bibr" rid="B16">Porter 1970</xref>).</p></tp:treatment-sec><tp:treatment-sec sec-type="distribution" id="SECID0EZHBG"><title>Distribution.</title><p>Argentina, Brazil, and Uruguay (Fig. <xref ref-type="fig" rid="F11">11F</xref>).</p></tp:treatment-sec><tp:treatment-sec sec-type="material" id="SECID0EDIBG"><title>Material examined.</title><p><bold><italic>Lectotype</italic></bold>, Uruguay, Montevideo (♀, EY9414), examined by photo (Fig. <xref ref-type="fig" rid="F8">8A–C</xref>). URUGUAY, Rocha, Branaa, Agricultura, <named-content xmlns:xlink="http://www.w3.org/1999/xlink" content-type="dwc:verbatimCoordinates" xlink:type="simple"><named-content content-type="geo-json" specific-use="{&#34;type&#34;:&#34;Point&#34;,&#34;coordinates&#34;:[-53.834194,-34.042694]}" id="NCID0EVIBG" xlink:type="simple">34°02'33.7"S, 53°50'03.1"W</named-content></named-content>, 11.II.2015, Malaise trap II (E. Castiglioni and team leg.), 1♂, <named-content xmlns:xlink="http://www.w3.org/1999/xlink" content-type="dwc:institutional_code" xlink:type="simple">INPA</named-content>; idem, but 12.I.2015, Malaise trap I, 3♂♂, <named-content xmlns:xlink="http://www.w3.org/1999/xlink" content-type="dwc:institutional_code" xlink:type="simple">INPA</named-content>; idem, but Malaise trap II, 1♀ and 1♂, <named-content xmlns:xlink="http://www.w3.org/1999/xlink" content-type="dwc:institutional_code" xlink:type="simple">INPA</named-content>; idem, but 12.III.2015, Malaise trap II, 1♂, <named-content xmlns:xlink="http://www.w3.org/1999/xlink" content-type="dwc:institutional_code" xlink:type="simple">INPA</named-content>; idem, but 27.IV.2015, Malaise trap I, 1♂, <named-content xmlns:xlink="http://www.w3.org/1999/xlink" content-type="dwc:institutional_code" xlink:type="simple">INPA</named-content>; idem, but 28.I.2015, Malaise trap II, 2♂♂, <named-content xmlns:xlink="http://www.w3.org/1999/xlink" content-type="dwc:institutional_code" xlink:type="simple">INPA</named-content>; idem, but 29.XII.2014, Malaise trap II, 1♀, <named-content xmlns:xlink="http://www.w3.org/1999/xlink" content-type="dwc:institutional_code" xlink:type="simple">INPA</named-content>; idem, but 30.XI.2015, Malaise I, 1♂, <named-content xmlns:xlink="http://www.w3.org/1999/xlink" content-type="dwc:institutional_code" xlink:type="simple">INPA</named-content>; Cardoso, Campo Natural, <named-content xmlns:xlink="http://www.w3.org/1999/xlink" content-type="dwc:verbatimCoordinates" xlink:type="simple"><named-content content-type="geo-json" specific-use="{&#34;type&#34;:&#34;Point&#34;,&#34;coordinates&#34;:[-53.870667,-34.090778]}" id="NCID0EFKBG" xlink:type="simple">34°05'26.8"S, 53°52'14.4"W</named-content></named-content>, 12.I.2015, Malaise trap I (E. Castiglioni and team leg.), 1♂, <named-content xmlns:xlink="http://www.w3.org/1999/xlink" content-type="dwc:institutional_code" xlink:type="simple">INPA</named-content>; idem, but 26.II.2015, Malaise trap I, 1♂, <named-content xmlns:xlink="http://www.w3.org/1999/xlink" content-type="dwc:institutional_code" xlink:type="simple">INPA</named-content>; idem, but 28.I.2015, Malaise trap I, 1♂, <named-content xmlns:xlink="http://www.w3.org/1999/xlink" content-type="dwc:institutional_code" xlink:type="simple">INPA</named-content>; idem, but 29.XII.2014, Malaise trap I, 1♂, <named-content xmlns:xlink="http://www.w3.org/1999/xlink" content-type="dwc:institutional_code" xlink:type="simple">INPA</named-content>; idem, but 29.XII.2014, Malaise trap II, 1♂, <named-content xmlns:xlink="http://www.w3.org/1999/xlink" content-type="dwc:institutional_code" xlink:type="simple">INPA</named-content>; idem but 21.XII.2016, Malaise trap II, 1♂, <named-content xmlns:xlink="http://www.w3.org/1999/xlink" content-type="dwc:institutional_code" xlink:type="simple">INPA</named-content>; Castillos, Llambi, Pasto-agricultura, <named-content xmlns:xlink="http://www.w3.org/1999/xlink" content-type="dwc:verbatimCoordinates" xlink:type="simple"><named-content content-type="geo-json" specific-use="{&#34;type&#34;:&#34;Point&#34;,&#34;coordinates&#34;:[-54.133744,-34.401956]}" id="NCID0ELLBG" xlink:type="simple">34°24'7.04"S, 54°08'1.48"W</named-content></named-content>, 08.XII.2016, Malaise trap I (E. Castiglioni and team leg.), 1♂, <named-content xmlns:xlink="http://www.w3.org/1999/xlink" content-type="dwc:institutional_code" xlink:type="simple">INPA</named-content>; idem, but 21.XII.2016, Malaise trap I, 1♀, <named-content xmlns:xlink="http://www.w3.org/1999/xlink" content-type="dwc:institutional_code" xlink:type="simple">INPA</named-content>; idem, but 26.II.2015, Malaise trap II, 1♂, <named-content xmlns:xlink="http://www.w3.org/1999/xlink" content-type="dwc:institutional_code" xlink:type="simple">INPA</named-content>; Don Bosco, Bosque-Campo, <named-content xmlns:xlink="http://www.w3.org/1999/xlink" content-type="dwc:verbatimCoordinates" xlink:type="simple"><named-content content-type="geo-json" specific-use="{&#34;type&#34;:&#34;Point&#34;,&#34;coordinates&#34;:[-53.762361,-34.084056]}" id="NCID0ECMBG" xlink:type="simple">34°05'02.6"S, 53°45'44.5"W</named-content></named-content>, 10.VI.2015, Malaise trap I (E. Castiglioni and team leg.), 1♂, <named-content xmlns:xlink="http://www.w3.org/1999/xlink" content-type="dwc:institutional_code" xlink:type="simple">INPA</named-content>; idem, but 11.II.2015, Malaise trap I, 1♂, <named-content xmlns:xlink="http://www.w3.org/1999/xlink" content-type="dwc:institutional_code" xlink:type="simple">INPA</named-content>; idem, but 26.II.2015, Malaise trap I, 1♂, <named-content xmlns:xlink="http://www.w3.org/1999/xlink" content-type="dwc:institutional_code" xlink:type="simple">INPA</named-content>; idem, but 28.I.2015, Malaise trap II, 1♂, <named-content xmlns:xlink="http://www.w3.org/1999/xlink" content-type="dwc:institutional_code" xlink:type="simple">INPA</named-content>; idem, but 29.XII.2014, Malaise trap I, 2♂♂, <named-content xmlns:xlink="http://www.w3.org/1999/xlink" content-type="dwc:institutional_code" xlink:type="simple">INPA</named-content>; idem, but 29.XII.2014, Malaise trap II, 1♂, <named-content xmlns:xlink="http://www.w3.org/1999/xlink" content-type="dwc:institutional_code" xlink:type="simple">INPA</named-content>.</p></tp:treatment-sec><tp:treatment-sec sec-type="etymology" id="SECID0EFNBG"><title>Etymology.</title><p>The new specific name “<tp:taxon-name><tp:taxon-name-part taxon-name-part-type="genus" reg="Pimpla"/><tp:taxon-name-part taxon-name-part-type="species" reg="patirrufa">patirrufa</tp:taxon-name-part></tp:taxon-name>” is derived from the Spanish words “patas rufas”, and refers to the Spanish transliteration of “<tp:taxon-name><tp:taxon-name-part taxon-name-part-type="genus" reg="Pimpla"/><tp:taxon-name-part taxon-name-part-type="species" reg="rufipes">rufipes</tp:taxon-name-part></tp:taxon-name>”, the original name proposed by Brullé. The name is to be treated as a noun in apposition.</p></tp:treatment-sec><tp:treatment-sec sec-type="remarks" id="SECID0E4NBG"><title>Remarks.</title><p><italic><tp:taxon-name><tp:taxon-name-part taxon-name-part-type="genus" reg="Pimpla">Pimpla</tp:taxon-name-part> <tp:taxon-name-part taxon-name-part-type="species" reg="patirrufa">patirrufa</tp:taxon-name-part></tp:taxon-name></italic> nom. nov. is a replacement name for <italic><tp:taxon-name><tp:taxon-name-part taxon-name-part-type="genus" reg="Pimpla">P.</tp:taxon-name-part> <tp:taxon-name-part taxon-name-part-type="species" reg="rufipes">rufipes</tp:taxon-name-part></tp:taxon-name></italic> Brullé, 1846. The name “<tp:taxon-name><tp:taxon-name-part taxon-name-part-type="genus" reg="Pimpla"/><tp:taxon-name-part taxon-name-part-type="species" reg="rufipes">rufipes</tp:taxon-name-part></tp:taxon-name>” was already occupied by <italic><tp:taxon-name><tp:taxon-name-part taxon-name-part-type="genus" reg="Pimpla">Pimpla</tp:taxon-name-part> <tp:taxon-name-part taxon-name-part-type="species" reg="rufipes">rufipes</tp:taxon-name-part></tp:taxon-name></italic> (Miller, 1759). According to the International Code Zoological Nomenclature, Article 57 (ICZN 1999), we propose a replacement name for this primary junior homonym. This homonymy may have caused some confusion in the literature. Çoruh and Kesdek (2008), <xref ref-type="bibr" rid="B13">Özbek and Çoruh (2012)</xref>, and Çoruh et al. (2014) cited <italic><tp:taxon-name><tp:taxon-name-part taxon-name-part-type="genus" reg="Pimpla">P.</tp:taxon-name-part> <tp:taxon-name-part taxon-name-part-type="species" reg="rufipes">rufipes</tp:taxon-name-part></tp:taxon-name></italic> Brullé, 1846 from Turkey and <xref ref-type="bibr" rid="B9">Horstmann (2001)</xref> cited this species from Germany, but these authors most probably wanted to refer to <italic><tp:taxon-name><tp:taxon-name-part taxon-name-part-type="genus" reg="Pimpla">P.</tp:taxon-name-part> <tp:taxon-name-part taxon-name-part-type="species" reg="rufipes">rufipes</tp:taxon-name-part></tp:taxon-name></italic> (Miller, 1759). <italic><tp:taxon-name><tp:taxon-name-part taxon-name-part-type="genus" reg="Pimpla">Pimpla</tp:taxon-name-part> <tp:taxon-name-part taxon-name-part-type="species" reg="rufipes">rufipes</tp:taxon-name-part></tp:taxon-name></italic> (Miller, 1759) is a widespread Old World species (<xref ref-type="bibr" rid="B24">Yu et al. 2016</xref>). However, as <italic><tp:taxon-name><tp:taxon-name-part taxon-name-part-type="genus" reg="Coccygomimus">Coccygomimus</tp:taxon-name-part> <tp:taxon-name-part taxon-name-part-type="species" reg="instigator">instigator</tp:taxon-name-part></tp:taxon-name></italic> (Fabricius, 1793) (currently junior synonym of <italic><tp:taxon-name><tp:taxon-name-part taxon-name-part-type="genus" reg="Pimpla">P.</tp:taxon-name-part> <tp:taxon-name-part taxon-name-part-type="species" reg="rufipes">rufipes</tp:taxon-name-part></tp:taxon-name></italic> (Miller, 1759), it was introduced at least five times between 1972 and 1978 to USA from Morocco, Yugoslavia, Iran, Poland and Romania (<xref ref-type="bibr" rid="B4">Coulson et al. 1986</xref>). <xref ref-type="bibr" rid="B25">Zwakhals (2005)</xref> listed some morphological differences of <italic><tp:taxon-name><tp:taxon-name-part taxon-name-part-type="genus" reg="Pimpla">P.</tp:taxon-name-part> <tp:taxon-name-part taxon-name-part-type="species" reg="rufipes">rufipes</tp:taxon-name-part></tp:taxon-name></italic> (Miller, 1759) in comparsion with other European species of <italic><tp:taxon-name><tp:taxon-name-part taxon-name-part-type="genus" reg="Pimpla">Pimpla</tp:taxon-name-part></tp:taxon-name></italic>. Some of these characteristics assure us that this species is not closely related to <italic><tp:taxon-name><tp:taxon-name-part taxon-name-part-type="genus" reg="Pimpla">P.</tp:taxon-name-part> <tp:taxon-name-part taxon-name-part-type="species" reg="rufipes">rufipes</tp:taxon-name-part></tp:taxon-name></italic> Brullé, 1846, as pubescence is whitish and the coxae and trochanter are reddish in Brullé’s species and pubescence is fuscous and the coxae and trochanter are black in Miller’s species. In addition, <italic><tp:taxon-name><tp:taxon-name-part taxon-name-part-type="genus" reg="Pimpla">P.</tp:taxon-name-part> <tp:taxon-name-part taxon-name-part-type="species" reg="rufipes">rufipes</tp:taxon-name-part></tp:taxon-name></italic> Brullé, 1846 has a distribution restricted to South America (Argentina, Brazil, and Uruguay).</p><fig id="F7" position="float" orientation="portrait"><object-id xmlns:xlink="http://www.w3.org/1999/xlink" content-type="doi" xlink:type="simple">10.3897/zookeys.1007.56328.figure7</object-id><object-id xmlns:xlink="http://www.w3.org/1999/xlink" content-type="arpha" xlink:type="simple">9DABDBDC-BF9D-555F-AAC0-DAD504333561</object-id><label>Figure 7.</label><caption><p><italic><tp:taxon-name><tp:taxon-name-part taxon-name-part-type="genus" reg="Pimpla">Pimpla</tp:taxon-name-part> <tp:taxon-name-part taxon-name-part-type="species" reg="patirrufa">patirrufa</tp:taxon-name-part></tp:taxon-name></italic> nom. nov. (Lectotype of <italic><tp:taxon-name><tp:taxon-name-part taxon-name-part-type="genus" reg="Pimpla">Pimpla</tp:taxon-name-part> <tp:taxon-name-part taxon-name-part-type="species" reg="rufipes">rufipes</tp:taxon-name-part></tp:taxon-name></italic> Brullé, 1846, ♀) <bold>A</bold> habitus, lateral view <bold>B</bold> face, frontal view <bold>C</bold> mesosoma and metasoma, dorsal view. Figures by Christophe Hervé, <named-content xmlns:xlink="http://www.w3.org/1999/xlink" content-type="dwc:institutional_code" xlink:type="simple">MNHN</named-content>.</p></caption><graphic xmlns:xlink="http://www.w3.org/1999/xlink" xlink:href="zookeys-1007-023-g007.jpg" position="float" orientation="portrait" xlink:type="simple" id="oo_492349.jpg"><uri content-type="original_file" xlink:type="simple">https://binary.pensoft.net/fig/492349</uri></graphic></fig></tp:treatment-sec><tp:treatment-sec><!--Section generated to contain objects referenced in tp:taxon-treatment.--><fig id="F11" position="float" orientation="portrait"><object-id xmlns:xlink="http://www.w3.org/1999/xlink" content-type="doi" xlink:type="simple">10.3897/zookeys.1007.56328.figure11</object-id><object-id xmlns:xlink="http://www.w3.org/1999/xlink" content-type="arpha" xlink:type="simple">572A7D05-1114-59F1-B8C8-818F4D4D5550</object-id><label>Figure 11.</label><caption><p>Distribution of <italic><tp:taxon-name><tp:taxon-name-part taxon-name-part-type="genus" reg="Pimpla">Pimpla</tp:taxon-name-part></tp:taxon-name></italic> spp. in Uruguay <bold>A</bold><italic><tp:taxon-name><tp:taxon-name-part taxon-name-part-type="genus" reg="Pimpla">P.</tp:taxon-name-part> <tp:taxon-name-part taxon-name-part-type="species" reg="albomarginata">albomarginata</tp:taxon-name-part></tp:taxon-name></italic> Cameron, 1886 <bold>B</bold><italic><tp:taxon-name><tp:taxon-name-part taxon-name-part-type="genus" reg="Pimpla">P.</tp:taxon-name-part> <tp:taxon-name-part taxon-name-part-type="species" reg="caerulea">caerulea</tp:taxon-name-part></tp:taxon-name></italic> Brullé, 1846 <bold>C</bold><italic><tp:taxon-name><tp:taxon-name-part taxon-name-part-type="genus" reg="Pimpla">P.</tp:taxon-name-part> <tp:taxon-name-part taxon-name-part-type="species" reg="cyanipennis">cyanipennis</tp:taxon-name-part></tp:taxon-name></italic> Brullé, 1846 <bold>D</bold><italic><tp:taxon-name><tp:taxon-name-part taxon-name-part-type="genus" reg="Pimpla">P.</tp:taxon-name-part> <tp:taxon-name-part taxon-name-part-type="species" reg="golbachi">golbachi</tp:taxon-name-part></tp:taxon-name></italic> (Porter, 1970) <bold>E</bold><italic><tp:taxon-name><tp:taxon-name-part taxon-name-part-type="genus" reg="Pimpla">P.</tp:taxon-name-part> <tp:taxon-name-part taxon-name-part-type="species" reg="perssoni">perssoni</tp:taxon-name-part></tp:taxon-name></italic> Gauld, 1991 <bold>F</bold><italic><tp:taxon-name><tp:taxon-name-part taxon-name-part-type="genus" reg="Pimpla">P.</tp:taxon-name-part> <tp:taxon-name-part taxon-name-part-type="species" reg="patirrufa">patirrufa</tp:taxon-name-part></tp:taxon-name></italic> nom. nov. <bold>G</bold><italic><tp:taxon-name><tp:taxon-name-part taxon-name-part-type="genus" reg="Pimpla">P.</tp:taxon-name-part> <tp:taxon-name-part taxon-name-part-type="species" reg="semirufa">semirufa</tp:taxon-name-part></tp:taxon-name></italic> Brullé, 1846 <bold>H</bold><italic><tp:taxon-name><tp:taxon-name-part taxon-name-part-type="genus" reg="Pimpla">P.</tp:taxon-name-part> <tp:taxon-name-part taxon-name-part-type="species" reg="tomyris">tomyris</tp:taxon-name-part></tp:taxon-name></italic> Schrottky, 1902. Gray area = Rocha Department. Red circle = previous record. Blue circle = new record.</p></caption><graphic xmlns:xlink="http://www.w3.org/1999/xlink" xlink:href="zookeys-1007-023-g011.jpg" position="float" orientation="portrait" xlink:type="simple" id="oo_492353.jpg"><uri content-type="original_file" xlink:type="simple">https://binary.pensoft.net/fig/492353</uri></graphic></fig><fig id="F8" position="float" orientation="portrait"><object-id xmlns:xlink="http://www.w3.org/1999/xlink" content-type="doi" xlink:type="simple">10.3897/zookeys.1007.56328.figure8</object-id><object-id xmlns:xlink="http://www.w3.org/1999/xlink" content-type="arpha" xlink:type="simple">0ACA8FAC-805A-539E-9286-EC4C92029310</object-id><label>Figure 8.</label><caption><p><italic><tp:taxon-name><tp:taxon-name-part taxon-name-part-type="genus" reg="Pimpla">Pimpla</tp:taxon-name-part> <tp:taxon-name-part taxon-name-part-type="species" reg="perssoni">perssoni</tp:taxon-name-part></tp:taxon-name></italic> Gauld, 1991 <bold>A</bold> ♀, habitus, lateral view <bold>B</bold> ♂, habitus, lateral view <bold>C</bold> ♀, face, frontal view <bold>D</bold> ♀, metasoma, dorsal view <bold>E</bold> ♀, metasoma, ventral view (arrow pointing to laterotergite V) <bold>F</bold> ♀, ovipositor apex.</p></caption><graphic xmlns:xlink="http://www.w3.org/1999/xlink" xlink:href="zookeys-1007-023-g008.jpg" position="float" orientation="portrait" xlink:type="simple" id="oo_492350.jpg"><uri content-type="original_file" xlink:type="simple">https://binary.pensoft.net/fig/492350</uri></graphic></fig></tp:treatment-sec><ref-list><ref id="B19"><mixed-citation xmlns:xlink="http://www.w3.org/1999/xlink" xlink:type="simple"><person-group><name name-style="western"><surname>Townes</surname><given-names>H</given-names></name></person-group> (<year>1961</year>) <article-title>Some ichneumonid types in European museums that were described from no locality or from incorrect localities (<tp:taxon-name><tp:taxon-name-part taxon-name-part-type="order">Hymenoptera</tp:taxon-name-part></tp:taxon-name>).</article-title><source>Proceedings of the Entomological Society of Washington</source><volume>63</volume>: <fpage>165</fpage>–<lpage>178</lpage>.</mixed-citation></ref><ref id="B21"><mixed-citation xmlns:xlink="http://www.w3.org/1999/xlink" xlink:type="simple"><person-group><name name-style="western"><surname>Townes</surname><given-names>H</given-names></name><name name-style="western"><surname>Townes</surname><given-names>M</given-names></name></person-group> (<year>1966</year>) <article-title>A catalogue and reclassification of the Neotropic <tp:taxon-name><tp:taxon-name-part taxon-name-part-type="family">Ichneumonidae</tp:taxon-name-part></tp:taxon-name>.</article-title><source>Memoirs of the American Entomological Institute</source><volume>8</volume>: <fpage>1</fpage>–<lpage>367</lpage>.</mixed-citation></ref><ref id="B16"><mixed-citation xmlns:xlink="http://www.w3.org/1999/xlink" xlink:type="simple"><person-group><name name-style="western"><surname>Porter</surname><given-names>CC</given-names></name></person-group> (<year>1970</year>) <article-title>A revisión of the South American species of <italic><tp:taxon-name><tp:taxon-name-part taxon-name-part-type="genus">Coccygomimus</tp:taxon-name-part></tp:taxon-name></italic> (<tp:taxon-name><tp:taxon-name-part taxon-name-part-type="order">Hymenoptera</tp:taxon-name-part></tp:taxon-name>, <tp:taxon-name><tp:taxon-name-part taxon-name-part-type="family">Ichneumonidae</tp:taxon-name-part></tp:taxon-name>).</article-title><source>Studia Entomologica</source><volume>13</volume>: <fpage>1</fpage>–<lpage>192</lpage>.</mixed-citation></ref><ref id="B13"><mixed-citation xmlns:xlink="http://www.w3.org/1999/xlink" xlink:type="simple"><person-group><name name-style="western"><surname>Özebek</surname><given-names>H</given-names></name><name name-style="western"><surname>Çoruh</surname><given-names>S</given-names></name></person-group> (<year>2012</year>) <article-title>Larval parasitoids and larval diseases of <italic><tp:taxon-name><tp:taxon-name-part taxon-name-part-type="genus">Melacosoma</tp:taxon-name-part> <tp:taxon-name-part taxon-name-part-type="species">neustria</tp:taxon-name-part></tp:taxon-name></italic> L. (<tp:taxon-name><tp:taxon-name-part taxon-name-part-type="order">Lepidoptera</tp:taxon-name-part></tp:taxon-name>: <tp:taxon-name><tp:taxon-name-part taxon-name-part-type="family">Lasiocampidae</tp:taxon-name-part></tp:taxon-name>) detected in Erzurum Province, Turkey.</article-title><source>Turkish Journal of Zoology</source><volume>36</volume>(<issue>4</issue>): <fpage>447</fpage>–<lpage>459</lpage>. <ext-link xlink:type="simple" ext-link-type="doi" xlink:href="10.3906/zoo-1104-12">https://doi.org/10.3906/zoo-1104-12</ext-link></mixed-citation></ref><ref id="B9"><mixed-citation xmlns:xlink="http://www.w3.org/1999/xlink" xlink:type="simple"><person-group><name name-style="western"><surname>Horstmann</surname><given-names>K</given-names></name></person-group> (<year>2001</year>) <article-title><tp:taxon-name><tp:taxon-name-part taxon-name-part-type="family">Ichneumonidae</tp:taxon-name-part></tp:taxon-name>.</article-title> In: <person-group><name name-style="western"><surname>Dathe</surname><given-names>HH</given-names></name><name name-style="western"><surname>Taeger</surname><given-names>A</given-names></name><name name-style="western"><surname>Blank</surname><given-names>SM</given-names></name></person-group> (<role>Eds</role>) <issue-title>Verzeichnis der Hautflügler Deutschlands (Entomofauna Germanica 4).</issue-title><source>Entomolische Nachrichten und Berichte (Dresden), Bieheft</source><volume>7</volume>: <fpage>69</fpage>–<lpage>103</lpage>.</mixed-citation></ref><ref id="B24"><mixed-citation xmlns:xlink="http://www.w3.org/1999/xlink" xlink:type="simple"><person-group><name name-style="western"><surname>Yu</surname><given-names>DS</given-names></name><name name-style="western"><surname>van Achterberg</surname><given-names>C</given-names></name><name name-style="western"><surname>Horstmann</surname><given-names>K</given-names></name></person-group> (<year>2016</year>) World <tp:taxon-name><tp:taxon-name-part taxon-name-part-type="superfamily">Ichneumonoidea</tp:taxon-name-part></tp:taxon-name> 2015: Taxonomy, Biology, Morphology and Distribution. Taxapad 2016. Database on flash-drive.</mixed-citation></ref><ref id="B4"><mixed-citation xmlns:xlink="http://www.w3.org/1999/xlink" xlink:type="simple"><person-group><name name-style="western"><surname>Coulson</surname><given-names>JR</given-names></name><name name-style="western"><surname>Fuester</surname><given-names>RW</given-names></name><name name-style="western"><surname>Schaefer</surname><given-names>PW</given-names></name><name name-style="western"><surname>Ertle</surname><given-names>LR</given-names></name><name name-style="western"><surname>Kelleher</surname><given-names>JS</given-names></name><name name-style="western"><surname>Rhoads</surname><given-names>LD</given-names></name></person-group> (<year>1986</year>) <article-title>Exploration for and importation of natural enemies of the gypsy moth, <italic><tp:taxon-name><tp:taxon-name-part taxon-name-part-type="genus">Lymantria</tp:taxon-name-part> <tp:taxon-name-part taxon-name-part-type="species">dispar</tp:taxon-name-part></tp:taxon-name></italic> (L.) (<tp:taxon-name><tp:taxon-name-part taxon-name-part-type="order">Lepidoptera</tp:taxon-name-part></tp:taxon-name>: <tp:taxon-name><tp:taxon-name-part taxon-name-part-type="family">Lymantriidae</tp:taxon-name-part></tp:taxon-name>), in North America: an update.</article-title><source>Proceedings of the Entomological Society of Washington</source><volume>88</volume>: <fpage>461</fpage>–<lpage>475</lpage>.</mixed-citation></ref><ref id="B25"><mixed-citation xmlns:xlink="http://www.w3.org/1999/xlink" xlink:type="simple"><person-group><name name-style="western"><surname>Zwakhals</surname><given-names>CJ</given-names></name></person-group> (<year>2005</year>) <article-title><italic><tp:taxon-name><tp:taxon-name-part taxon-name-part-type="genus">Pimpla</tp:taxon-name-part> <tp:taxon-name-part taxon-name-part-type="species">processioneae</tp:taxon-name-part></tp:taxon-name></italic> and <italic><tp:taxon-name><tp:taxon-name-part taxon-name-part-type="genus">P.</tp:taxon-name-part> <tp:taxon-name-part taxon-name-part-type="species">rufipes</tp:taxon-name-part></tp:taxon-name></italic>: specialist versus generalist (<tp:taxon-name><tp:taxon-name-part taxon-name-part-type="order">Hymenoptera</tp:taxon-name-part></tp:taxon-name>: <tp:taxon-name><tp:taxon-name-part taxon-name-part-type="family">Ichneumonidae</tp:taxon-name-part></tp:taxon-name>, <tp:taxon-name><tp:taxon-name-part taxon-name-part-type="subfamily">Pimplinae</tp:taxon-name-part></tp:taxon-name>).</article-title><source>Entomologische Berichten</source><volume>65</volume>(<issue>1</issue>): <fpage>14</fpage>–<lpage>16</lpage>.</mixed-citation></ref></ref-list></tp:taxon-treatment>
