# Supplementary material for: Pimpla Fabricius, 1804 (Ichneumonidae, Pimplinae) from Uruguay: a replacement name, new records, and an identification key to the species
Source: Zookeys. 2020 Dec 30;1007:23–47. doi: 10.3897/zookeys.1007.56328 (PMC7788073; doi:10.3897/zookeys.1007.56328)
Supplement: XML Treatment for Pimpla perssoni [file zookeys.1007.56328-treatment7.xml]

<!DOCTYPE tp:taxon-treatment
  PUBLIC "-//TaxonX//DTD Taxonomic Treatment Publishing DTD v0 20100105//EN" "tax-treatment-NSO.dtd">
<tp:taxon-treatment xmlns:tp="http://www.plazi.org/taxpub"><tp:treatment-meta><kwd-group><label>Taxon classification</label><kwd><named-content xmlns:xlink="http://www.w3.org/1999/xlink" content-type="kingdom">Animalia</named-content></kwd><kwd><named-content xmlns:xlink="http://www.w3.org/1999/xlink" content-type="order">Hymenoptera</named-content></kwd><kwd><named-content xmlns:xlink="http://www.w3.org/1999/xlink" content-type="family">Ichneumonidae</named-content></kwd></kwd-group><mixed-citation publication-type="journal"><person-group><name><surname>Pádua</surname><given-names>Diego G.</given-names></name><name><surname>Fernandes</surname><given-names>Daniell R. R.</given-names></name><name><surname>Sääksjärvi</surname><given-names>Ilari E.</given-names></name></person-group><article-title><italic><tp:taxon-name><tp:taxon-name-part taxon-name-part-type="genus" reg="Pimpla">Pimpla</tp:taxon-name-part></tp:taxon-name></italic> Fabricius, 1804 (<tp:taxon-name><tp:taxon-name-part taxon-name-part-type="family">Ichneumonidae</tp:taxon-name-part></tp:taxon-name>, <tp:taxon-name><tp:taxon-name-part taxon-name-part-type="subfamily">Pimplinae</tp:taxon-name-part></tp:taxon-name>) from Uruguay: a replacement name, new records, and an identification key to the species</article-title><source>Zookeys</source><day>30</day><month>12</month><year>2020</year><volume>1007</volume><fpage>23</fpage><lpage>47</lpage><pub-id pub-id-type="doi">10.3897/zookeys.1007.56328</pub-id></mixed-citation></tp:treatment-meta><tp:nomenclature><tp:taxon-name><object-id xmlns:xlink="http://www.w3.org/1999/xlink" content-type="arpha" xlink:type="simple">B29532C8-9D05-580D-8116-DAB36A75BAA5</object-id>
            <tp:taxon-name-part taxon-name-part-type="genus" reg="Pimpla">Pimpla</tp:taxon-name-part>
            <tp:taxon-name-part taxon-name-part-type="species" reg="perssoni">perssoni</tp:taxon-name-part>
          </tp:taxon-name><tp:taxon-authority>Gauld, 1991</tp:taxon-authority><xref ref-type="fig" rid="F8">Figure 8A–F</xref><tp:nomenclature-citation-list><tp:nomenclature-citation><tp:taxon-name>
                <tp:taxon-name-part taxon-name-part-type="genus" reg="Pimpla">Pimpla</tp:taxon-name-part> <tp:taxon-name-part taxon-name-part-type="species" reg="perssoni">perssoni</tp:taxon-name-part></tp:taxon-name><comment>Gauld, 1991: 508. Holotype ♀, Costa Rica (<named-content xmlns:xlink="http://www.w3.org/1999/xlink" content-type="dwc:institutional_code" xlink:type="simple">MNCR</named-content>).</comment></tp:nomenclature-citation></tp:nomenclature-citation-list></tp:nomenclature><tp:treatment-sec sec-type="diagnosis" id="SECID0ELWBG"><title>Diagnosis.</title><p>This species can be distinguished from the other Uruguayan species of the genus by the combination of the following character states: 1) wings yellowish with distal margin of the fore wing blackish; 2) mesosoma yellow with black marks on mesoscutum (three stripes), hind part of tegula, hind margin of scutellum, anterior margin of mesopleuron, 7-shaped mark on upper hind part of mesopleuron, a continuous anterior band along the anterior margin of metapleura, and propodeum and hind rim of propodeum; 3) metasoma yellow with tergites I–IV anteriorly broadly and posteriorly narrowly black and with posterior tergites anteriorly black; 4) laterotergite V 2.7–3.4 times as long as wide; 5) legs yellow with dorsal longitudinal black band on med and hind coxa, fore, mid and hind (except the first tarsomere) tarsi strongly infuscate, femur darkened dorsally and ventrally, and tibia infuscate proximally, tibia with close and dark pubescence, giving them a dirty yellow appearance; 6) tergite II highly polished, with very fine sparse punctures, and with anterolateral corners separated by deep oblique grooves; 7) malar space 0.3–0.4 times as long as basal width of mandibles; 8) ovipositor 1.25–1.3 times as long as hind tibia; 9) apex of ovipositor slightly compressed, with weak denticles arranged in a median row on dorsal valve, and with ventral valve not expanded laterally, with a few weak teeth.</p></tp:treatment-sec><tp:treatment-sec sec-type="notes" id="SECID0EQWBG"><title>Biological notes.</title><p>Nothing is known about the host preferences of this species.</p></tp:treatment-sec><tp:treatment-sec sec-type="distribution" id="SECID0EVWBG"><title>Distribution.</title><p>Brazil, Costa Rica, Mexico, and Uruguay* (Fig. <xref ref-type="fig" rid="F11">11E</xref>).</p></tp:treatment-sec><tp:treatment-sec sec-type="material" id="SECID0E6WBG"><title>Material examined.</title><p>Uruguay, Rocha, Don Bosco, Bosque-Campo, <named-content xmlns:xlink="http://www.w3.org/1999/xlink" content-type="dwc:verbatimCoordinates" xlink:type="simple"><named-content content-type="geo-json" specific-use="{&#34;type&#34;:&#34;Point&#34;,&#34;coordinates&#34;:[-53.762361,-34.084056]}" id="NCID0EIXBG" xlink:type="simple">34°05'02.6"S, 53°45'44.5"W</named-content></named-content>, 27.III.2015, Malaise trap II (E. Castiglioni and team leg.), 1♀, <named-content xmlns:xlink="http://www.w3.org/1999/xlink" content-type="dwc:institutional_code" xlink:type="simple">INPA</named-content>; idem, but 28.I.2015, Malaise trap II, 1♂, <named-content xmlns:xlink="http://www.w3.org/1999/xlink" content-type="dwc:institutional_code" xlink:type="simple">INPA</named-content>; idem, but 12.I.2015, Malaise trap II, 1♀, <named-content xmlns:xlink="http://www.w3.org/1999/xlink" content-type="dwc:institutional_code" xlink:type="simple">INPA</named-content>; idem, but 29.XII.2014, Malaise trap I, 1♂, <named-content xmlns:xlink="http://www.w3.org/1999/xlink" content-type="dwc:institutional_code" xlink:type="simple">INPA</named-content>; idem, but 12.I.2015, Malaise trap I, 1♂, <named-content xmlns:xlink="http://www.w3.org/1999/xlink" content-type="dwc:institutional_code" xlink:type="simple">INPA</named-content>; idem, but 28.I.2015, Malaise trap I, 1♂, <named-content xmlns:xlink="http://www.w3.org/1999/xlink" content-type="dwc:institutional_code" xlink:type="simple">INPA</named-content>.</p><fig id="F8" position="float" orientation="portrait"><object-id xmlns:xlink="http://www.w3.org/1999/xlink" content-type="doi" xlink:type="simple">10.3897/zookeys.1007.56328.figure8</object-id><object-id xmlns:xlink="http://www.w3.org/1999/xlink" content-type="arpha" xlink:type="simple">0ACA8FAC-805A-539E-9286-EC4C92029310</object-id><label>Figure 8.</label><caption><p><italic><tp:taxon-name><tp:taxon-name-part taxon-name-part-type="genus" reg="Pimpla">Pimpla</tp:taxon-name-part> <tp:taxon-name-part taxon-name-part-type="species" reg="perssoni">perssoni</tp:taxon-name-part></tp:taxon-name></italic> Gauld, 1991 <bold>A</bold> ♀, habitus, lateral view <bold>B</bold> ♂, habitus, lateral view <bold>C</bold> ♀, face, frontal view <bold>D</bold> ♀, metasoma, dorsal view <bold>E</bold> ♀, metasoma, ventral view (arrow pointing to laterotergite V) <bold>F</bold> ♀, ovipositor apex.</p></caption><graphic xmlns:xlink="http://www.w3.org/1999/xlink" xlink:href="zookeys-1007-023-g008.jpg" position="float" orientation="portrait" xlink:type="simple" id="oo_492350.jpg"><uri content-type="original_file" xlink:type="simple">https://binary.pensoft.net/fig/492350</uri></graphic></fig></tp:treatment-sec><tp:treatment-sec><!--Section generated to contain objects referenced in tp:taxon-treatment.--><fig id="F11" position="float" orientation="portrait"><object-id xmlns:xlink="http://www.w3.org/1999/xlink" content-type="doi" xlink:type="simple">10.3897/zookeys.1007.56328.figure11</object-id><object-id xmlns:xlink="http://www.w3.org/1999/xlink" content-type="arpha" xlink:type="simple">572A7D05-1114-59F1-B8C8-818F4D4D5550</object-id><label>Figure 11.</label><caption><p>Distribution of <italic><tp:taxon-name><tp:taxon-name-part taxon-name-part-type="genus" reg="Pimpla">Pimpla</tp:taxon-name-part></tp:taxon-name></italic> spp. in Uruguay <bold>A</bold><italic><tp:taxon-name><tp:taxon-name-part taxon-name-part-type="genus" reg="Pimpla">P.</tp:taxon-name-part> <tp:taxon-name-part taxon-name-part-type="species" reg="albomarginata">albomarginata</tp:taxon-name-part></tp:taxon-name></italic> Cameron, 1886 <bold>B</bold><italic><tp:taxon-name><tp:taxon-name-part taxon-name-part-type="genus" reg="Pimpla">P.</tp:taxon-name-part> <tp:taxon-name-part taxon-name-part-type="species" reg="caerulea">caerulea</tp:taxon-name-part></tp:taxon-name></italic> Brullé, 1846 <bold>C</bold><italic><tp:taxon-name><tp:taxon-name-part taxon-name-part-type="genus" reg="Pimpla">P.</tp:taxon-name-part> <tp:taxon-name-part taxon-name-part-type="species" reg="cyanipennis">cyanipennis</tp:taxon-name-part></tp:taxon-name></italic> Brullé, 1846 <bold>D</bold><italic><tp:taxon-name><tp:taxon-name-part taxon-name-part-type="genus" reg="Pimpla">P.</tp:taxon-name-part> <tp:taxon-name-part taxon-name-part-type="species" reg="golbachi">golbachi</tp:taxon-name-part></tp:taxon-name></italic> (Porter, 1970) <bold>E</bold><italic><tp:taxon-name><tp:taxon-name-part taxon-name-part-type="genus" reg="Pimpla">P.</tp:taxon-name-part> <tp:taxon-name-part taxon-name-part-type="species" reg="perssoni">perssoni</tp:taxon-name-part></tp:taxon-name></italic> Gauld, 1991 <bold>F</bold><italic><tp:taxon-name><tp:taxon-name-part taxon-name-part-type="genus" reg="Pimpla">P.</tp:taxon-name-part> <tp:taxon-name-part taxon-name-part-type="species" reg="patirrufa">patirrufa</tp:taxon-name-part></tp:taxon-name></italic> nom. nov. <bold>G</bold><italic><tp:taxon-name><tp:taxon-name-part taxon-name-part-type="genus" reg="Pimpla">P.</tp:taxon-name-part> <tp:taxon-name-part taxon-name-part-type="species" reg="semirufa">semirufa</tp:taxon-name-part></tp:taxon-name></italic> Brullé, 1846 <bold>H</bold><italic><tp:taxon-name><tp:taxon-name-part taxon-name-part-type="genus" reg="Pimpla">P.</tp:taxon-name-part> <tp:taxon-name-part taxon-name-part-type="species" reg="tomyris">tomyris</tp:taxon-name-part></tp:taxon-name></italic> Schrottky, 1902. Gray area = Rocha Department. Red circle = previous record. Blue circle = new record.</p></caption><graphic xmlns:xlink="http://www.w3.org/1999/xlink" xlink:href="zookeys-1007-023-g011.jpg" position="float" orientation="portrait" xlink:type="simple" id="oo_492353.jpg"><uri content-type="original_file" xlink:type="simple">https://binary.pensoft.net/fig/492353</uri></graphic></fig></tp:treatment-sec></tp:taxon-treatment>
