# Supplementary material for: Pimpla Fabricius, 1804 (Ichneumonidae, Pimplinae) from Uruguay: a replacement name, new records, and an identification key to the species
Source: Zookeys. 2020 Dec 30;1007:23–47. doi: 10.3897/zookeys.1007.56328 (PMC7788073; doi:10.3897/zookeys.1007.56328)
Supplement: XML Treatment for Pimpla semirufa [file zookeys.1007.56328-treatment8.xml]

<!DOCTYPE tp:taxon-treatment
  PUBLIC "-//TaxonX//DTD Taxonomic Treatment Publishing DTD v0 20100105//EN" "tax-treatment-NSO.dtd">
<tp:taxon-treatment xmlns:tp="http://www.plazi.org/taxpub"><tp:treatment-meta><kwd-group><label>Taxon classification</label><kwd><named-content xmlns:xlink="http://www.w3.org/1999/xlink" content-type="kingdom">Animalia</named-content></kwd><kwd><named-content xmlns:xlink="http://www.w3.org/1999/xlink" content-type="order">Hymenoptera</named-content></kwd><kwd><named-content xmlns:xlink="http://www.w3.org/1999/xlink" content-type="family">Ichneumonidae</named-content></kwd></kwd-group><mixed-citation publication-type="journal"><person-group><name><surname>Pádua</surname><given-names>Diego G.</given-names></name><name><surname>Fernandes</surname><given-names>Daniell R. R.</given-names></name><name><surname>Sääksjärvi</surname><given-names>Ilari E.</given-names></name></person-group><article-title><italic><tp:taxon-name><tp:taxon-name-part taxon-name-part-type="genus" reg="Pimpla">Pimpla</tp:taxon-name-part></tp:taxon-name></italic> Fabricius, 1804 (<tp:taxon-name><tp:taxon-name-part taxon-name-part-type="family">Ichneumonidae</tp:taxon-name-part></tp:taxon-name>, <tp:taxon-name><tp:taxon-name-part taxon-name-part-type="subfamily">Pimplinae</tp:taxon-name-part></tp:taxon-name>) from Uruguay: a replacement name, new records, and an identification key to the species</article-title><source>Zookeys</source><day>30</day><month>12</month><year>2020</year><volume>1007</volume><fpage>23</fpage><lpage>47</lpage><pub-id pub-id-type="doi">10.3897/zookeys.1007.56328</pub-id></mixed-citation></tp:treatment-meta><tp:nomenclature><tp:taxon-name><object-id xmlns:xlink="http://www.w3.org/1999/xlink" content-type="arpha" xlink:type="simple">D5486D1B-2F17-5428-83C1-F57EBE936702</object-id>
            <tp:taxon-name-part taxon-name-part-type="genus" reg="Pimpla">Pimpla</tp:taxon-name-part>
            <tp:taxon-name-part taxon-name-part-type="species" reg="semirufa">semirufa</tp:taxon-name-part>
          </tp:taxon-name><tp:taxon-authority>Brullé, 1846</tp:taxon-authority><xref ref-type="fig" rid="F9">Figure 9A–F</xref><tp:nomenclature-citation-list><tp:nomenclature-citation><tp:taxon-name>
                <tp:taxon-name-part taxon-name-part-type="genus" reg="Pimpla">Pimpla</tp:taxon-name-part> <tp:taxon-name-part taxon-name-part-type="species" reg="semirufa">semirufa</tp:taxon-name-part></tp:taxon-name><comment>Brullé, 1846: 103. Type: ♀, Brazil (<named-content xmlns:xlink="http://www.w3.org/1999/xlink" content-type="dwc:institutional_code" xlink:type="simple">MNHN</named-content>).</comment></tp:nomenclature-citation><tp:nomenclature-citation><tp:taxon-name>
                <tp:taxon-name-part taxon-name-part-type="genus" reg="Coccygomimus">Coccygomimus</tp:taxon-name-part> <tp:taxon-name-part taxon-name-part-type="species" reg="semirufus">semirufus</tp:taxon-name-part></tp:taxon-name><comment>; <xref ref-type="bibr" rid="B21">Townes and Townes 1966</xref>: 28.</comment></tp:nomenclature-citation></tp:nomenclature-citation-list></tp:nomenclature><tp:treatment-sec sec-type="diagnosis" id="SECID0E52BG"><title>Diagnosis.</title><p>This species can be distinguished from the other Uruguayan species of the genus by the combination of the following character states: 1) wings hyaline; 2) mesosoma shining black, lower hind corner of mesopleuron slightly brown, metapleuron red with a little black staining along front margin and sometimes also along dorsal margin and propodeum red with slight to extensive black staining basad and in spiracular area; 3) metasoma reddish with tergite V often with a little blackish staining apico-laterally, tergite VI broadly to almost wholly black and tergites VII+ completely black; 4) laterotergite V 1.6 times as long as wide; 5) legs red, fore coxa black except becoming more or less broadly reddish toward apex below, fore and mid tarsi little duller reddish with slight dusky staining on apical segment, hind femur often with slight dusky tinge above on apex, hind tibia dull red basad and blackish on about apical half, hind tarsus dull red with much dusky staining; 6) tergite II shining with abundant, large, strong, mostly adjacent to confluent punctures, except on the narrow smooth apical rim; 7) malar space 0.8–1.0 times as long as basal width of mandibles; 8) ovipositor 1.3–1.6 times as long as hind tibia; 9) ovipositor cylindric, apex of dorsal valve without teeth and ventral valve with gently convex teeth on tip.</p></tp:treatment-sec><tp:treatment-sec sec-type="notes" id="SECID0ED3BG"><title>Biological notes.</title><p>Nothing is known about the host preferences of this species.</p></tp:treatment-sec><tp:treatment-sec sec-type="distribution" id="SECID0EI3BG"><title>Distribution.</title><p>Argentina, Brazil, and Uruguay*(Fig. <xref ref-type="fig" rid="F11">11G</xref>).</p></tp:treatment-sec><tp:treatment-sec sec-type="material" id="SECID0ES3BG"><title>Material examined.</title><p>Uruguay, Rocha, Cardoso, Campo Natural, <named-content xmlns:xlink="http://www.w3.org/1999/xlink" content-type="dwc:verbatimCoordinates" xlink:type="simple"><named-content content-type="geo-json" specific-use="{&#34;type&#34;:&#34;Point&#34;,&#34;coordinates&#34;:[-53.870667,-34.090778]}" id="NCID0E23BG" xlink:type="simple">34°05'26.8"S, 53°52'14.4"W</named-content></named-content>, 10.VI.2015, Malaise trap II (E. Castiglioni and team leg.), 1♀, <named-content xmlns:xlink="http://www.w3.org/1999/xlink" content-type="dwc:institutional_code" xlink:type="simple">INPA</named-content>; idem, but 15.XII.2015, Malaise trap I, 1♂, <named-content xmlns:xlink="http://www.w3.org/1999/xlink" content-type="dwc:institutional_code" xlink:type="simple">INPA</named-content>; idem, but 24.VI.2015, Malaise trap II, 1♂, <named-content xmlns:xlink="http://www.w3.org/1999/xlink" content-type="dwc:institutional_code" xlink:type="simple">INPA</named-content>; Castillos, Don Bosco, Bosque-Campo, <named-content xmlns:xlink="http://www.w3.org/1999/xlink" content-type="dwc:verbatimCoordinates" xlink:type="simple"><named-content content-type="geo-json" specific-use="{&#34;type&#34;:&#34;Point&#34;,&#34;coordinates&#34;:[-53.761967,-34.083631]}" id="NCID0ES4BG" xlink:type="simple">34°05'1.07"S, 53°45'43.08"W</named-content></named-content>, 21.XII.2016, Malaise trap I (E. Castiglioni and team leg.), 1♂, <named-content xmlns:xlink="http://www.w3.org/1999/xlink" content-type="dwc:institutional_code" xlink:type="simple">INPA</named-content>; idem, but 21.XII.2016, Malaise trap I, 1♂, <named-content xmlns:xlink="http://www.w3.org/1999/xlink" content-type="dwc:institutional_code" xlink:type="simple">INPA</named-content>; Castillos, Don Bosco, Bosque-Campo, <named-content xmlns:xlink="http://www.w3.org/1999/xlink" content-type="dwc:verbatimCoordinates" xlink:type="simple"><named-content content-type="geo-json" specific-use="{&#34;type&#34;:&#34;Point&#34;,&#34;coordinates&#34;:[-53.761967,-34.083631]}" id="NCID0EE5BG" xlink:type="simple">34°05'1.07"S, 53°45'43.08"W</named-content></named-content>, 21.XII.2016, Malaise trap I (E. Castiglioni and team leg.), 2♂♂, <named-content xmlns:xlink="http://www.w3.org/1999/xlink" content-type="dwc:institutional_code" xlink:type="simple">INPA</named-content>; Castillos, Llambi, Pasto-agricultura, <named-content xmlns:xlink="http://www.w3.org/1999/xlink" content-type="dwc:verbatimCoordinates" xlink:type="simple"><named-content content-type="geo-json" specific-use="{&#34;type&#34;:&#34;Point&#34;,&#34;coordinates&#34;:[-54.133744,-34.401956]}" id="NCID0ER5BG" xlink:type="simple">34°24'7.04"S, 54°08'1.48"W</named-content></named-content>, 08.XII.2016, Malaise trap I (E. Castiglioni and team leg.), 1♂, <named-content xmlns:xlink="http://www.w3.org/1999/xlink" content-type="dwc:institutional_code" xlink:type="simple">INPA</named-content>; idem, but 15.III.2016, Malaise trap II, 1♀, <named-content xmlns:xlink="http://www.w3.org/1999/xlink" content-type="dwc:institutional_code" xlink:type="simple">INPA</named-content>; Don Bosco, Bosque-Campo, <named-content xmlns:xlink="http://www.w3.org/1999/xlink" content-type="dwc:verbatimCoordinates" xlink:type="simple"><named-content content-type="geo-json" specific-use="{&#34;type&#34;:&#34;Point&#34;,&#34;coordinates&#34;:[-53.762361,-34.084056]}" id="NCID0ED6BG" xlink:type="simple">34°05'02.6"S, 53°45'44.5"W</named-content></named-content>, 10.VI.2015, Malaise trap I (Castiglioni and team leg.), 1♂, <named-content xmlns:xlink="http://www.w3.org/1999/xlink" content-type="dwc:institutional_code" xlink:type="simple">INPA</named-content>; idem, but 12.I.2015, Malaise trap II, 2♂♂, <named-content xmlns:xlink="http://www.w3.org/1999/xlink" content-type="dwc:institutional_code" xlink:type="simple">INPA</named-content>; idem, but 13.X.2015, Malaise trap II, 1♂, <named-content xmlns:xlink="http://www.w3.org/1999/xlink" content-type="dwc:institutional_code" xlink:type="simple">INPA</named-content>; idem, but 14.I.2016, Malaise trap I, 2♂♂, <named-content xmlns:xlink="http://www.w3.org/1999/xlink" content-type="dwc:institutional_code" xlink:type="simple">INPA</named-content>; idem, but 28.I.2015, Malaise trap I, 2♀♀, <named-content xmlns:xlink="http://www.w3.org/1999/xlink" content-type="dwc:institutional_code" xlink:type="simple">INPA</named-content>; idem, but 29.XII.2014, Malaise trap II, 1♀, <named-content xmlns:xlink="http://www.w3.org/1999/xlink" content-type="dwc:institutional_code" xlink:type="simple">INPA</named-content>.</p><fig id="F9" position="float" orientation="portrait"><object-id xmlns:xlink="http://www.w3.org/1999/xlink" content-type="doi" xlink:type="simple">10.3897/zookeys.1007.56328.figure9</object-id><object-id xmlns:xlink="http://www.w3.org/1999/xlink" content-type="arpha" xlink:type="simple">3D25B4BC-991F-5800-89E1-74A16C5FF81D</object-id><label>Figure 9.</label><caption><p><italic><tp:taxon-name><tp:taxon-name-part taxon-name-part-type="genus" reg="Pimpla">Pimpla</tp:taxon-name-part> <tp:taxon-name-part taxon-name-part-type="species" reg="semirufa">semirufa</tp:taxon-name-part></tp:taxon-name></italic> Brullé, 1846 <bold>A</bold> ♀, habitus, lateral view <bold>B</bold> ♂, habitus, lateral view <bold>C</bold> ♀, face, frontal view <bold>D</bold> ♀, metasoma, dorsal view <bold>E</bold> ♀, metasoma, ventral view (arrow pointing to laterotergite V) <bold>F</bold> ♀, ovipositor apex.</p></caption><graphic xmlns:xlink="http://www.w3.org/1999/xlink" xlink:href="zookeys-1007-023-g009.jpg" position="float" orientation="portrait" xlink:type="simple" id="oo_492351.jpg"><uri content-type="original_file" xlink:type="simple">https://binary.pensoft.net/fig/492351</uri></graphic></fig></tp:treatment-sec><tp:treatment-sec><!--Section generated to contain objects referenced in tp:taxon-treatment.--><fig id="F11" position="float" orientation="portrait"><object-id xmlns:xlink="http://www.w3.org/1999/xlink" content-type="doi" xlink:type="simple">10.3897/zookeys.1007.56328.figure11</object-id><object-id xmlns:xlink="http://www.w3.org/1999/xlink" content-type="arpha" xlink:type="simple">572A7D05-1114-59F1-B8C8-818F4D4D5550</object-id><label>Figure 11.</label><caption><p>Distribution of <italic><tp:taxon-name><tp:taxon-name-part taxon-name-part-type="genus" reg="Pimpla">Pimpla</tp:taxon-name-part></tp:taxon-name></italic> spp. in Uruguay <bold>A</bold><italic><tp:taxon-name><tp:taxon-name-part taxon-name-part-type="genus" reg="Pimpla">P.</tp:taxon-name-part> <tp:taxon-name-part taxon-name-part-type="species" reg="albomarginata">albomarginata</tp:taxon-name-part></tp:taxon-name></italic> Cameron, 1886 <bold>B</bold><italic><tp:taxon-name><tp:taxon-name-part taxon-name-part-type="genus" reg="Pimpla">P.</tp:taxon-name-part> <tp:taxon-name-part taxon-name-part-type="species" reg="caerulea">caerulea</tp:taxon-name-part></tp:taxon-name></italic> Brullé, 1846 <bold>C</bold><italic><tp:taxon-name><tp:taxon-name-part taxon-name-part-type="genus" reg="Pimpla">P.</tp:taxon-name-part> <tp:taxon-name-part taxon-name-part-type="species" reg="cyanipennis">cyanipennis</tp:taxon-name-part></tp:taxon-name></italic> Brullé, 1846 <bold>D</bold><italic><tp:taxon-name><tp:taxon-name-part taxon-name-part-type="genus" reg="Pimpla">P.</tp:taxon-name-part> <tp:taxon-name-part taxon-name-part-type="species" reg="golbachi">golbachi</tp:taxon-name-part></tp:taxon-name></italic> (Porter, 1970) <bold>E</bold><italic><tp:taxon-name><tp:taxon-name-part taxon-name-part-type="genus" reg="Pimpla">P.</tp:taxon-name-part> <tp:taxon-name-part taxon-name-part-type="species" reg="perssoni">perssoni</tp:taxon-name-part></tp:taxon-name></italic> Gauld, 1991 <bold>F</bold><italic><tp:taxon-name><tp:taxon-name-part taxon-name-part-type="genus" reg="Pimpla">P.</tp:taxon-name-part> <tp:taxon-name-part taxon-name-part-type="species" reg="patirrufa">patirrufa</tp:taxon-name-part></tp:taxon-name></italic> nom. nov. <bold>G</bold><italic><tp:taxon-name><tp:taxon-name-part taxon-name-part-type="genus" reg="Pimpla">P.</tp:taxon-name-part> <tp:taxon-name-part taxon-name-part-type="species" reg="semirufa">semirufa</tp:taxon-name-part></tp:taxon-name></italic> Brullé, 1846 <bold>H</bold><italic><tp:taxon-name><tp:taxon-name-part taxon-name-part-type="genus" reg="Pimpla">P.</tp:taxon-name-part> <tp:taxon-name-part taxon-name-part-type="species" reg="tomyris">tomyris</tp:taxon-name-part></tp:taxon-name></italic> Schrottky, 1902. Gray area = Rocha Department. Red circle = previous record. Blue circle = new record.</p></caption><graphic xmlns:xlink="http://www.w3.org/1999/xlink" xlink:href="zookeys-1007-023-g011.jpg" position="float" orientation="portrait" xlink:type="simple" id="oo_492353.jpg"><uri content-type="original_file" xlink:type="simple">https://binary.pensoft.net/fig/492353</uri></graphic></fig></tp:treatment-sec><ref-list><ref id="B21"><mixed-citation xmlns:xlink="http://www.w3.org/1999/xlink" xlink:type="simple"><person-group><name name-style="western"><surname>Townes</surname><given-names>H</given-names></name><name name-style="western"><surname>Townes</surname><given-names>M</given-names></name></person-group> (<year>1966</year>) <article-title>A catalogue and reclassification of the Neotropic <tp:taxon-name><tp:taxon-name-part taxon-name-part-type="family">Ichneumonidae</tp:taxon-name-part></tp:taxon-name>.</article-title><source>Memoirs of the American Entomological Institute</source><volume>8</volume>: <fpage>1</fpage>–<lpage>367</lpage>.</mixed-citation></ref></ref-list></tp:taxon-treatment>
